# Supplementary material for: Candidate Phyla Radiation (CPR) bacteria from hyperalkaline ecosystems provide novel insight into their symbiotic lifestyle and ecological implications
Source: Microbiome. 2025 Apr 7;13:94. doi: 10.1186/s40168-025-02077-y (PMC11974145; doi:10.1186/s40168-025-02077-y)
Supplement: Supplementary file 3 — Additional file 2 : Table S1. Sampling and sequencing information for metagenomic data used in this study, including geographic locations, sequencing platform, data size, NCBI accession numbers, and source references. Table S2. List of bacterial strains and plasmids used in this study. Table S3. Characteristics for 38 MAGs, including quality, taxonomic assignment based on GTDB taxonomy. Table S4. Average amino acid identity (AAI) between our reconstructed CPR MAGs and reference CPR genomes from GTDB. Table S5. List of genes assigned to metabolic features of the 12 CPR MAGs. Table S6. Co-occurrence network showed that positive connections between CPR and non-CPR MAGs detected in this study. Table S7. Relative abundance (expressed as TPM values) and genome coverage for the hyperalkaline MAGs in each metagenome. Table S8. Presence and absence of the genes associated with element cycling (e.g., C, N, S, and O). Table S9. The index of replication (iRep) values for the MAGs reconstructed in the metagenomes. Table S10. Immediate genomic context for the scaffold harboring folA or thyA of the CPR bacteria and their potential THF-auxotrophic hosts. Table S11. The distribution of the folA and thyA genes in all Thermodesulfovibrionales (n = 226) and CSP1-3 (n = 44) genomes from GTDB (Release 220). Table S12. Potential transporters of folate molecules in the genomes of CPR and their auxotrophic hosts. Table S13. Classification and metabolic potential of folate cofactors of CPR genomes from this study and GTDB database. [file 40168_2025_2077_MOESM2_ESM.xlsx]

## Sheet: Content
		Content
Sheet1		Supplementary Tables 1-13
Sheet2	Table S1	Sampling and sequencing information for metagenomic data used in this study, including geographic locations, sequencing platform, data size, NCBI accession numbers, and source references.
Sheet3	Table S2	List of bacterial strains and plasmids used in this study.
Sheet4	Table S3	Characteristics for 38 MAGs, including quality, taxonomic assignment based on GTDB taxonomy.
Sheet5	Table S4	Average amino acid identity (AAI) between our reconstructed CPR MAGs and reference CPR genomes from GTDB.
Sheet6	Table S5	List of genes assigned to metabolic features of the 12 CPR MAGs.
Sheet7	Table S6	Co-occurrence network showed that positive connections between CPR and non-CPR MAGs detected in this study.
Sheet8	Table S7	Relative abundance (expressed as TPM values) and genome coverage for the hyperalkaline MAGs in each metagenome.
Sheet9	Table S8	Presence and absence of the genes associated with element cycling (e.g., C, N, S, and O).
Sheet10	Table S9	The index of replication (iRep) values for the MAGs reconstructed in the metagenomes.
Sheet11	Table S10	Immediate genomic context for the scaffold harboring folA or thyA of the CPR bacteria and their potential THF-auxotrophic hosts.
Sheet12	Table S11	The distribution of the folA and thyA genes in all Thermodesulfovibrionales (N = 226) and CSP1-3 (N = 44) genomes from GTDB (Release 220).
Sheet13	Table S12	Potential transporters of folate molecules in the genomes of CPR and their auxotrophic hosts.
Sheet14	Table S13	Classification and metabolic potential of folate cofactors of CPR genomes from this study and GTDB database.

## Sheet: Table S1
Table S1. Sampling and sequencing information for metagenomic data used in this study, including geographic locations, sequencing platform, data size, NCBI accession numbers, and source references.
Geographic location	type	NCBI BioProject	Sample name	Sample name (this study)	Longitude	Latitude	Data size (Gbp)	Sequencing platform	pH	Source DOI
Panzhihua, Sichuan, China	Leachate	PRJNA997081	XZCP1	P1	101.6	26.6069	18.5	Illumina HiSeq X series sequencer	12.38± 0	https://doi.org/10.1128/aem.00850-24
Panzhihua, Sichuan, China	Leachate	PRJNA997081	XZCP2	P2	101.601	26.6068	18	Illumina HiSeq X series sequencer	12.32± 0.01	https://doi.org/10.1128/aem.00850-24
Panzhihua, Sichuan, China	Leachate	PRJNA997081	XZCP3	P3	101.6	26.6071	19.3	Illumina HiSeq X series sequencer	12.305± 0.00	https://doi.org/10.1128/aem.00850-24
Panzhihua, Sichuan, China	Leachate	PRJNA997081	XZCP4	P4	101.6	26.6072	21.4	Illumina HiSeq X series sequencer	12.225± 0.00	https://doi.org/10.1128/aem.00850-24
Panzhihua, Sichuan, China	Leachate	PRJNA861894	P7	P5	101.6	26.6073	10.7	Illumina Novaseq PE150	12.2±0.05	https://doi.org/10.1016/j.envint.2023.108067
Panzhihua, Sichuan, China	Leachate sediment	PRJNA997081	XZC01	S1	101.6	26.6069	25.7	Illumina HiSeq X series sequencer	11.215± 0.00	https://doi.org/10.1128/aem.00850-24
Panzhihua, Sichuan, China	Leachate sediment	PRJNA997081	XZC05	S2	101.601	26.6068	20	Illumina HiSeq X series sequencer	11.33± 0.01	https://doi.org/10.1128/aem.00850-24
Panzhihua, Sichuan, China	Leachate sediment	PRJNA997081	XZC07	S3	101.6	26.6071	9	Illumina HiSeq X series sequencer	11.095± 0.01	https://doi.org/10.1128/aem.00850-24
Panzhihua, Sichuan, China	Leachate sediment	PRJNA997081	XZC08	S4	101.6	26.6072	24.4	Illumina HiSeq X series sequencer	10.9± 0	https://doi.org/10.1128/aem.00850-24

## Sheet: Table S2
Table S2. List of bacterial strains and plasmids used in this study.
Strains (Escherichia coli MG1655)	Relevant characteristics	Source
MG1655	Wlid strain for construction of ΔfolA	Beijing Zoman Biotechnology Co., Ltd.
DH5α	Cloning host	Thermo Fisher Scientific Inc.
ΔfolA	folA knockout strain	This study
ΔfolA::pBBR1MCS-2	Corresponding vector control for functional validation of DHFR from Candidatus Patescibacteria.	This study
ΔfolA::pBBR1MCS-2-folA31	Functional validation for DHFR from Candidatus Patescibacteria bin31	This study
ΔfolA::pBBR1MCS-2-folA34	Functional validation for DHFR from Candidatus Patescibacteria bin34	This study
ΔfolA::pBBR1MCS-2-folA36	Functional validation for DHFR from Candidatus Patescibacteria bin36	This study
Plasmids	Relevant characteristics	Source
pKD3	Template plasmid for gene disruption	Beijing Zoman Biotechnology Co., Ltd.
pKD46	Lambda Red recombinase expression plasmid	Beijing Zoman Biotechnology Co., Ltd.
pCP20	Eliminating Antibiotic Resistance Gene	Beijing Zoman Biotechnology Co., Ltd.
PUC57	The viral folA gene cloned in PUC57	Sangon Biotech (Shanghai) Co., Ltd.
pBBR1MCS-2	Empty vector used for clone of folA	Addgene
pBBR1MCS-2-folA31	The folA gene of Patescibacteria bin31 cloned in pBBR1MCS-2	This study
pBBR1MCS-2-folA34	The folA gene of Patescibacteria bin34 cloned in pBBR1MCS-2	This study
pBBR1MCS-2-folA36	The folA gene of Patescibacteria bin36 cloned in pBBR1MCS-2	This study

## Sheet: Table S3
Table S3. Characteristics for 38 MAGs, including quality, taxonomic assignment based on GTDB taxonomy.
MAG ID	Classification	Completeness	Contamination	Coding density	N50	Genome size	GC content	Coding sequences
bin01	d__Bacteria;p__Pseudomonadota;c__Gammaproteobacteria;o__Burkholderiales;f__Burkholderiaceae;g__Burkholderia;s__Burkholderia contaminans	91.87	2.63	0.87	4851	6814664	0.67	7701
bin02	d__Bacteria;p__Pseudomonadota;c__Gammaproteobacteria;o__Burkholderiales;f__Burkholderiaceae;g__Hydrogenophaga;s__Hydrogenophaga sp026125825	82.1	5.65	0.925	6287	4690887	0.67	5240
bin03	d__Bacteria;p__Pseudomonadota;c__Gammaproteobacteria;o__Burkholderiales;f__Burkholderiaceae;g__Limnobacter;s__Limnobacter sp002954425	99.03	0.48	0.931	42186	3212918	0.53	3133
bin04	d__Bacteria;p__Pseudomonadota;c__Gammaproteobacteria;o__Burkholderiales;f__Burkholderiaceae;g__Calidifontimicrobium;s__	97.54	0.03	0.916	11076	3065857	0.73	3153
bin05	d__Bacteria;p__Pseudomonadota;c__Gammaproteobacteria;o__Burkholderiales;f__Burkholderiaceae;g__Serpentinimonas;s__Serpentinimonas maccroryi	92.47	0.97	0.923	12955	2333686	0.67	2346
bin06	d__Bacteria;p__Pseudomonadota;c__Gammaproteobacteria;o__Pseudomonadales;f__Halomonadaceae;g__Vreelandella;s__Vreelandella stevensii	81.94	3.66	0.911	5610	3473973	0.61	3810
bin07	d__Bacteria;p__Pseudomonadota;c__Gammaproteobacteria;o__Pseudomonadales;f__Pseudomonadaceae;g__Pseudomonas_E;s__	90.93	1.92	0.901	37243	6454479	0.64	5837
bin08	d__Bacteria;p__Pseudomonadota;c__Gammaproteobacteria;o__Pseudomonadales;f__Pseudomonadaceae;g__Pseudomonas_E;s__Pseudomonas_E alloputida	93.79	2.73	0.89	24876	6183554	0.62	5995
bin09	d__Bacteria;p__Actinomycetota;c__Actinomycetes;o__Mycobacteriales;f__Mycobacteriaceae;g__Mycobacterium;s__Mycobacterium abscessus	98.46	1.3	0.922	8646	5285281	0.64	5914
bin10	d__Bacteria;p__Bacteroidota;c__Bacteroidia;o__Bacteroidales;f__UBA7960;g__UBA7960;s__	86.17	4.61	0.879	7293	2763771	0.44	2761
bin11	d__Bacteria;p__Bacteroidota;c__Bacteroidia;o__Chitinophagales;f__Chitinophagaceae;g__Ferruginibacter;s__Ferruginibacter sp001898465	99.33	0.29	0.915	13435	2913074	0.39	2778
bin12	d__Bacteria;p__Bacteroidota;c__Bacteroidia;o__Cytophagales;f__Cyclobacteriaceae;g__Mongoliitalea;s__	90.32	7.77	0.89	2839	4424209	0.41	5286
bin13	d__Bacteria;p__Bacteroidota;c__Bacteroidia;o__Cytophagales;f__Cyclobacteriaceae;g__Nitritalea;s__Nitritalea halalkaliphila	55.51	0.14	0.91	3585	1846355	0.5	2004
bin14	d__Bacteria;p__CSP1-3;c__CSP1-3;o__CSP1-3;f__;g__;s__	99.87	1.19	0.903	130851	2261967	0.67	2322
bin15	d__Bacteria;p__Deinococcota;c__Deinococci;o__;f__;g__;s__	75.77	2.83	0.912	2667	1850173	0.67	2389
bin16	d__Bacteria;p__Deinococcota;c__Deinococci;o__Deinococcales;f__Thermaceae;g__Meiothermus;s__	98.16	0.15	0.834	34927	2455655	0.59	2574
bin17	d__Bacteria;p__Deinococcota;c__Deinococci;o__Deinococcales;f__Thermaceae;g__Meiothermus;s__	82.64	7.23	0.831	5010	2700764	0.6	3127
bin18	d__Bacteria;p__Deinococcota;c__Deinococci;o__Deinococcales;f__Trueperaceae;g__JAGXSJ01;s__	99.31	0.27	0.887	58217	2626165	0.62	2780
bin19	d__Bacteria;p__Deinococcota;c__Deinococci;o__Deinococcales;f__Trueperaceae;g__JAGXSJ01;s__	99.46	1.53	0.907	18875	2565927	0.62	2642
bin20	d__Bacteria;p__Bacillota;c__Bacilli;o__Lactobacillales;f__Enterococcaceae;g__Enterococcus;s__Enterococcus faecalis	99.91	0.09	0.889	178532	2656466	0.38	2469
bin21	d__Bacteria;p__Bacillota;c__Bacilli;o__Lactobacillales;f__Streptococcaceae;g__Streptococcus;s__Streptococcus agalactiae	88.1	1.47	0.897	5575	1944065	0.36	2239
bin22	d__Bacteria;p__Bacillota_E;c__UBA8153;o__UBA8153;f__UBA8153;g__UBA8153;s__	69.44	4.94	0.861	2587	2186520	0.64	2735
bin23	d__Bacteria;p__Bacillota_H;c__UBA994;o__UBA994;f__UBA994;g__UBA994;s__	70.65	1.35	0.907	4398	1405446	0.56	1654
bin24	d__Bacteria;p__Nitrospirota;c__Thermodesulfovibrionia;o__Thermodesulfovibrionales;f__Dissulfurispiraceae;g__UBA665;s__	99.98	0.82	0.872	23372	2299338	0.4	2517
bin25	d__Bacteria;p__Patescibacteria;c__Paceibacteria;o__Paceibacterales;f__;g__;s__	82.85	0.02	0.832	229754	472326	0.32	421
bin26	d__Bacteria;p__Patescibacteria;c__Paceibacteria;o__Paceibacterales;f__RBG-13-42-11;g__JAHXGL01;s__	75.5	6.76	0.916	5129	527651	0.34	673
bin27	d__Bacteria;p__Patescibacteria;c__Paceibacteria;o__Paceibacterales;f__RBG-13-42-11;g__JAHXGL01;s__	95.39	0.43	0.924	31469	469454	0.33	524
bin28	d__Bacteria;p__Patescibacteria;c__Paceibacteria;o__Paceibacterales;f__RBG-13-42-11;g__JAHXGL01;s__	76.41	1.15	0.877	11487	503246	0.32	588
bin29	d__Bacteria;p__Patescibacteria;c__Paceibacteria;o__Paceibacterales;f__RBG-13-42-11;g__JAHXGL01;s__	88.32	0.13	0.89	15340	567491	0.32	648
bin30	d__Bacteria;p__Patescibacteria;c__Paceibacteria;o__UBA6257;f__;g__;s__	99.51	1.75	0.835	47151	703169	0.44	714
bin31	d__Bacteria;p__Patescibacteria;c__Paceibacteria;o__UBA6257;f__;g__;s__	80.62	1.19	0.912	24235	452338	0.5	474
bin32	d__Bacteria;p__Patescibacteria;c__Paceibacteria;o__UBA6257;f__;g__;s__	97.35	1.04	0.897	20533	489321	0.48	515
bin33	d__Bacteria;p__Patescibacteria;c__Paceibacteria;o__UBA6257;f__;g__;s__	93.34	0.22	0.859	30621	584873	0.45	592
bin34	d__Bacteria;p__Patescibacteria;c__Paceibacteria;o__UBA6257;f__;g__;s__	83.73	2	0.848	8865	580564	0.44	617
bin35	d__Bacteria;p__Patescibacteria;c__Paceibacteria;o__UBA9973;f__GCA-2401445;g__;s__	83.35	6.81	0.871	16419	582424	0.5	601
bin36	d__Bacteria;p__Patescibacteria;c__Paceibacteria;o__UBA9973;f__GCA-2401445;g__;s__	74.06	0.18	0.87	19382	439648	0.49	490
bin37	d__Bacteria;p__Pseudomonadota;c__Alphaproteobacteria;o__Rhodobacterales;f__Rhodobacteraceae;g__Pararhodobacter;s__	100	0.39	0.893	9138	2946872	0.71	3099
bin38	d__Bacteria;p__Pseudomonadota;c__Alphaproteobacteria;o__Rhodobacterales;f__Rhodobacteraceae;g__Pararhodobacter;s__	95.91	0.19	0.915	8668	3079028	0.71	3305

## Sheet: Table S4
Table S4. Average amino acid identity (AAI) between our reconstructed CPR MAGs and reference CPR genomes from GTDB.
MAGs	Reference Genome	Mean AAI
bin25	GCA_019923655	51.83
bin25	GCA_026396115	51.09
bin25	GCA_003556525	50.94
bin25	GCA_026396095	50.86
bin25	GCA_028687495	50.84
bin25	GCA_021129615	50.8
bin25	GCA_001821455	50.69
bin25	GCA_030646565	50.61
bin25	GCA_016782605	50.27
bin25	GCA_028712565	50.17
bin25	GCA_028712445	49.79
bin25	GCA_002069755	49.46
bin25	GCA_001823315	49.25
bin25	GCA_007376185	49.06
bin25	GCA_003557585	49.05
bin25	GCA_003561025	47.95
bin25	GCA_002923395	47.37
bin25	GCA_022711075	47.11
bin25	GCA_027046565	47.07
bin25	GCA_001774075	46.85
bin25	GCA_028696375	46.77
bin25	GCA_029559515	46.7
bin25	GCA_003553505	46.69
bin25	GCA_000994805	46.44
bin25	GCA_002440845	46.1
bin25	GCA_016215765	45.91
bin25	GCA_028865725	45.66
bin25	GCA_002329255	45.53
bin25	GCA_001817215	45.18
bin25	GCA_021813305	45.18
bin25	GCA_001872485	45.05
bin25	GCA_027310425	44.96
bin25	GCA_000998045	44.86
bin25	GCA_021731325	44.83
bin25	GCA_005239955	44.72
bin25	GCA_000998805	44.68
bin25	GCA_002401445	44.67
bin25	GCA_003252295	44.47
bin25	GCA_937952265	44.47
bin25	GCA_001001185	44.46
bin25	GCA_025060085	44.45
bin25	GCA_015491245	44.14
bin25	GCA_001001795	44.11
bin25	GCA_003561715	44.08
bin25	GCA_002401495	44.04
bin25	GCA_007116405	44.03
bin25	GCA_947259245	43.95
bin25	GCA_015491145	43.91
bin25	GCA_003694545	43.43
bin25	GCA_028702045	43.27
bin25	GCA_028817035	42.62
bin25	GCA_026713605	42.6
bin25	GCA_014238775	42.47
bin25	GCA_014238395	42.37
bin25	GCA_958295675	42.23
bin25	GCA_014238475	41.95
bin25	GCA_030054135	41.72
bin25	GCA_028820405	41.67
bin26	GCA_019923655	61.86
bin26	GCA_028687495	60.87
bin26	GCA_001821455	60.84
bin26	GCA_026396115	60.8
bin26	GCA_030646565	59.83
bin26	GCA_003556525	59.64
bin26	GCA_026396095	59.33
bin26	GCA_016782605	58.88
bin26	GCA_028712445	58.68
bin26	GCA_028712565	57.49
bin26	GCA_007376185	56.56
bin26	GCA_001823315	56.45
bin26	GCA_003557585	54.2
bin26	GCA_021129615	54.11
bin26	GCA_002069755	53.18
bin26	GCA_003561025	51.59
bin26	GCA_027046565	50.86
bin26	GCA_000994805	50.48
bin26	GCA_003553505	50.4
bin26	GCA_001774075	50.2
bin26	GCA_002923395	50.06
bin26	GCA_022711075	49.8
bin26	GCA_028696375	49.59
bin26	GCA_002440845	49.45
bin26	GCA_016215765	48.98
bin26	GCA_029559515	48.91
bin26	GCA_002329255	48.37
bin26	GCA_001001185	47.71
bin26	GCA_028865725	47.29
bin26	GCA_001872485	47.03
bin26	GCA_001817215	46.8
bin26	GCA_001001795	46.69
bin26	GCA_005239955	46.59
bin26	GCA_027310425	46.49
bin26	GCA_021731325	46.04
bin26	GCA_021813305	45.85
bin26	GCA_937952265	45.85
bin26	GCA_002401445	45.68
bin26	GCA_000998045	45.65
bin26	GCA_015491245	45.5
bin26	GCA_003252295	45.42
bin26	GCA_000998805	45.24
bin26	GCA_947259245	45.24
bin26	GCA_007116405	45.2
bin26	GCA_028817035	45.18
bin26	GCA_002401495	44.83
bin26	GCA_003561715	44.8
bin26	GCA_025060085	44.75
bin26	GCA_015491145	44.21
bin26	GCA_003694545	43.84
bin26	GCA_028702045	43.83
bin26	GCA_014238775	43.52
bin26	GCA_958295675	43.42
bin26	GCA_014238475	43.26
bin26	GCA_030054135	43.11
bin26	GCA_014238395	42.69
bin26	GCA_028820405	42.09
bin26	GCA_026713605	42.05
bin27	GCA_019923655	61.21
bin27	GCA_003556525	60.16
bin27	GCA_028687495	59.75
bin27	GCA_001821455	59.74
bin27	GCA_026396115	59.66
bin27	GCA_016782605	59.11
bin27	GCA_026396095	58.82
bin27	GCA_030646565	58.24
bin27	GCA_028712445	57.33
bin27	GCA_028712565	57.16
bin27	GCA_001823315	55.88
bin27	GCA_007376185	55.7
bin27	GCA_021129615	54.63
bin27	GCA_003557585	54.37
bin27	GCA_002069755	53.21
bin27	GCA_003561025	52.27
bin27	GCA_027046565	50.55
bin27	GCA_002923395	50.53
bin27	GCA_022711075	50.29
bin27	GCA_001774075	50.2
bin27	GCA_000994805	50.13
bin27	GCA_003553505	49.84
bin27	GCA_028696375	49.78
bin27	GCA_002440845	49.07
bin27	GCA_029559515	48.93
bin27	GCA_016215765	48.69
bin27	GCA_002329255	48.38
bin27	GCA_001001185	47.93
bin27	GCA_028865725	47.17
bin27	GCA_001872485	47.01
bin27	GCA_001001795	46.84
bin27	GCA_001817215	46.45
bin27	GCA_002401445	46.24
bin27	GCA_027310425	46.16
bin27	GCA_021813305	46.14
bin27	GCA_005239955	45.91
bin27	GCA_015491245	45.67
bin27	GCA_021731325	45.59
bin27	GCA_937952265	45.57
bin27	GCA_003694545	45.53
bin27	GCA_002401495	45.39
bin27	GCA_947259245	45.33
bin27	GCA_007116405	45.22
bin27	GCA_000998045	45.17
bin27	GCA_003252295	45.15
bin27	GCA_000998805	44.99
bin27	GCA_015491145	44.68
bin27	GCA_014238475	44.58
bin27	GCA_003561715	44.54
bin27	GCA_028702045	44.53
bin27	GCA_014238775	44.51
bin27	GCA_025060085	44.43
bin27	GCA_028817035	44.4
bin27	GCA_014238395	43.96
bin27	GCA_028820405	43.19
bin27	GCA_030054135	42.65
bin27	GCA_026713605	42.58
bin27	GCA_958295675	42.35
bin28	GCA_019923655	63.61
bin28	GCA_001821455	62.16
bin28	GCA_026396115	61.84
bin28	GCA_028687495	61.5
bin28	GCA_026396095	60.8
bin28	GCA_003556525	60.53
bin28	GCA_016782605	60.18
bin28	GCA_030646565	59.97
bin28	GCA_028712565	59.17
bin28	GCA_028712445	58.35
bin28	GCA_007376185	57.07
bin28	GCA_001823315	56.47
bin28	GCA_021129615	54.75
bin28	GCA_002069755	53.81
bin28	GCA_003557585	53.71
bin28	GCA_003561025	52.88
bin28	GCA_027046565	51.79
bin28	GCA_002923395	50.85
bin28	GCA_022711075	50.77
bin28	GCA_016215765	50.65
bin28	GCA_000994805	50.31
bin28	GCA_028696375	50.24
bin28	GCA_003553505	50.1
bin28	GCA_001774075	49.94
bin28	GCA_029559515	49.47
bin28	GCA_002440845	49.34
bin28	GCA_001001185	48.11
bin28	GCA_002329255	48.08
bin28	GCA_001872485	47.99
bin28	GCA_028865725	47.85
bin28	GCA_027310425	47.81
bin28	GCA_001817215	47.42
bin28	GCA_001001795	47.37
bin28	GCA_005239955	47.25
bin28	GCA_021813305	46.91
bin28	GCA_937952265	46.77
bin28	GCA_015491245	46.68
bin28	GCA_002401495	46.49
bin28	GCA_000998805	46.38
bin28	GCA_002401445	46.37
bin28	GCA_003252295	46.26
bin28	GCA_007116405	46.04
bin28	GCA_021731325	45.83
bin28	GCA_015491145	45.82
bin28	GCA_000998045	45.65
bin28	GCA_003561715	45.48
bin28	GCA_003694545	45.39
bin28	GCA_028702045	45.34
bin28	GCA_947259245	45.28
bin28	GCA_028817035	45.16
bin28	GCA_025060085	45.07
bin28	GCA_958295675	44.67
bin28	GCA_026713605	44.65
bin28	GCA_014238395	44.58
bin28	GCA_014238775	44.23
bin28	GCA_030054135	43.66
bin28	GCA_014238475	43.64
bin28	GCA_028820405	43.29
bin29	GCA_019923655	63.37
bin29	GCA_001821455	61.31
bin29	GCA_028687495	60.75
bin29	GCA_026396115	60.74
bin29	GCA_003556525	60.32
bin29	GCA_026396095	60.05
bin29	GCA_016782605	59.82
bin29	GCA_030646565	59.6
bin29	GCA_028712565	58.78
bin29	GCA_028712445	58.37
bin29	GCA_007376185	57.12
bin29	GCA_001823315	57.06
bin29	GCA_021129615	55.46
bin29	GCA_002069755	53.85
bin29	GCA_003557585	53.49
bin29	GCA_003561025	52.04
bin29	GCA_027046565	51.06
bin29	GCA_000994805	50.67
bin29	GCA_001774075	50.51
bin29	GCA_002923395	50.47
bin29	GCA_022711075	50.41
bin29	GCA_003553505	49.82
bin29	GCA_028696375	49.6
bin29	GCA_016215765	49.38
bin29	GCA_029559515	49.11
bin29	GCA_002440845	48.99
bin29	GCA_002329255	48.42
bin29	GCA_001001185	47.88
bin29	GCA_028865725	47.79
bin29	GCA_005239955	47.36
bin29	GCA_001817215	47.35
bin29	GCA_027310425	47.29
bin29	GCA_001872485	47.28
bin29	GCA_021813305	46.82
bin29	GCA_001001795	46.76
bin29	GCA_002401495	46.72
bin29	GCA_002401445	46.56
bin29	GCA_000998805	46.42
bin29	GCA_003252295	46.38
bin29	GCA_937952265	46.32
bin29	GCA_007116405	46.3
bin29	GCA_021731325	45.95
bin29	GCA_015491245	45.92
bin29	GCA_947259245	45.89
bin29	GCA_000998045	45.78
bin29	GCA_003561715	45.77
bin29	GCA_025060085	45.6
bin29	GCA_028817035	45.41
bin29	GCA_028702045	45.11
bin29	GCA_003694545	44.47
bin29	GCA_014238775	44.34
bin29	GCA_015491145	44.19
bin29	GCA_014238395	44.13
bin29	GCA_014238475	43.92
bin29	GCA_026713605	43.61
bin29	GCA_958295675	43.56
bin29	GCA_028820405	42.93
bin29	GCA_030054135	42.88
bin30	GCA_016215765	50.05
bin30	GCA_022711075	49.84
bin30	GCA_027310425	49.25
bin30	GCA_001872485	49.23
bin30	GCA_001774075	49.16
bin30	GCA_028696375	48.91
bin30	GCA_001817215	48.89
bin30	GCA_001821455	48.69
bin30	GCA_001001185	48.68
bin30	GCA_000994805	48.66
bin30	GCA_001001795	48.65
bin30	GCA_001823315	48.62
bin30	GCA_021813305	48.53
bin30	GCA_016782605	48.46
bin30	GCA_028687495	48.15
bin30	GCA_019923655	47.87
bin30	GCA_028865725	47.86
bin30	GCA_002440845	47.75
bin30	GCA_026396115	47.72
bin30	GCA_003556525	47.63
bin30	GCA_027046565	47.55
bin30	GCA_007376185	47.54
bin30	GCA_028712565	47.45
bin30	GCA_026396095	47.17
bin30	GCA_021129615	46.83
bin30	GCA_030646565	46.81
bin30	GCA_028712445	46.78
bin30	GCA_005239955	46.48
bin30	GCA_002069755	46.46
bin30	GCA_003557585	46.39
bin30	GCA_029559515	46.26
bin30	GCA_003561025	46.03
bin30	GCA_002923395	46.01
bin30	GCA_937952265	46.01
bin30	GCA_015491245	45.63
bin30	GCA_002401445	45.41
bin30	GCA_002401495	45.32
bin30	GCA_000998045	45.27
bin30	GCA_003694545	45.22
bin30	GCA_021731325	45.22
bin30	GCA_003561715	45.04
bin30	GCA_002329255	44.96
bin30	GCA_015491145	44.87
bin30	GCA_007116405	44.86
bin30	GCA_947259245	44.73
bin30	GCA_000998805	44.68
bin30	GCA_003252295	44.68
bin30	GCA_003553505	44.67
bin30	GCA_025060085	44.35
bin30	GCA_028817035	43.74
bin30	GCA_028702045	43.57
bin30	GCA_026713605	43.23
bin30	GCA_014238475	42.94
bin30	GCA_958295675	42.86
bin30	GCA_028820405	42.72
bin30	GCA_030054135	42.72
bin30	GCA_014238775	42.6
bin30	GCA_014238395	41.93
bin31	GCA_016215765	49.67
bin31	GCA_001774075	49.49
bin31	GCA_001872485	49.47
bin31	GCA_027310425	49.46
bin31	GCA_022711075	49.3
bin31	GCA_021813305	49.25
bin31	GCA_001001185	49.12
bin31	GCA_001821455	49.02
bin31	GCA_000994805	48.66
bin31	GCA_028865725	48.66
bin31	GCA_028696375	48.4
bin31	GCA_028687495	48.37
bin31	GCA_001823315	48.35
bin31	GCA_016782605	48.31
bin31	GCA_001001795	48.22
bin31	GCA_019923655	48.22
bin31	GCA_001817215	48.21
bin31	GCA_026396095	48.19
bin31	GCA_003556525	48.18
bin31	GCA_028712565	48.05
bin31	GCA_007376185	47.81
bin31	GCA_026396115	47.79
bin31	GCA_028712445	47.72
bin31	GCA_027046565	47.55
bin31	GCA_030646565	47.38
bin31	GCA_002440845	47.37
bin31	GCA_005239955	46.42
bin31	GCA_002069755	46.36
bin31	GCA_021129615	46.16
bin31	GCA_003557585	46.08
bin31	GCA_015491245	46.03
bin31	GCA_029559515	46.02
bin31	GCA_002923395	45.98
bin31	GCA_937952265	45.82
bin31	GCA_003561025	45.8
bin31	GCA_002401445	45.38
bin31	GCA_015491145	45.27
bin31	GCA_002329255	45.14
bin31	GCA_021731325	45.14
bin31	GCA_003561715	45.11
bin31	GCA_007116405	45.1
bin31	GCA_002401495	44.93
bin31	GCA_000998045	44.77
bin31	GCA_947259245	44.75
bin31	GCA_003252295	44.65
bin31	GCA_003694545	44.58
bin31	GCA_025060085	44.35
bin31	GCA_028702045	44.23
bin31	GCA_003553505	43.92
bin31	GCA_000998805	43.88
bin31	GCA_958295675	43.78
bin31	GCA_026713605	43.54
bin31	GCA_014238475	43.45
bin31	GCA_028820405	43.05
bin31	GCA_030054135	42.92
bin31	GCA_028817035	42.7
bin31	GCA_014238395	42.57
bin31	GCA_014238775	42.12
bin32	GCA_016215765	51.44
bin32	GCA_001774075	50.48
bin32	GCA_027310425	50.47
bin32	GCA_022711075	50.39
bin32	GCA_028696375	50.21
bin32	GCA_001872485	50.15
bin32	GCA_021813305	50.07
bin32	GCA_001821455	49.77
bin32	GCA_000994805	49.7
bin32	GCA_001001185	49.44
bin32	GCA_001001795	49.43
bin32	GCA_016782605	49.27
bin32	GCA_007376185	49
bin32	GCA_026396095	48.93
bin32	GCA_001817215	48.86
bin32	GCA_003556525	48.83
bin32	GCA_002440845	48.68
bin32	GCA_028712445	48.5
bin32	GCA_028865725	48.37
bin32	GCA_026396115	48.35
bin32	GCA_028687495	48.31
bin32	GCA_019923655	48.07
bin32	GCA_028712565	48.03
bin32	GCA_001823315	48
bin32	GCA_021129615	47.71
bin32	GCA_027046565	47.64
bin32	GCA_030646565	47.47
bin32	GCA_002069755	47.16
bin32	GCA_029559515	46.76
bin32	GCA_003557585	46.75
bin32	GCA_005239955	46.67
bin32	GCA_937952265	46.31
bin32	GCA_003561025	46.29
bin32	GCA_002923395	46.16
bin32	GCA_021731325	46.16
bin32	GCA_015491245	45.73
bin32	GCA_002401445	45.58
bin32	GCA_002329255	45.56
bin32	GCA_003694545	45.55
bin32	GCA_002401495	45.53
bin32	GCA_000998805	45.4
bin32	GCA_003252295	45.37
bin32	GCA_007116405	45.22
bin32	GCA_000998045	45.03
bin32	GCA_015491145	45.02
bin32	GCA_003561715	44.99
bin32	GCA_947259245	44.92
bin32	GCA_025060085	44.7
bin32	GCA_026713605	44
bin32	GCA_003553505	43.9
bin32	GCA_958295675	43.74
bin32	GCA_030054135	43.46
bin32	GCA_028702045	43.44
bin32	GCA_028817035	43.38
bin32	GCA_014238475	43.36
bin32	GCA_028820405	43.36
bin32	GCA_014238395	42.51
bin32	GCA_014238775	42.51
bin33	GCA_016215765	50.39
bin33	GCA_001774075	50.07
bin33	GCA_022711075	49.71
bin33	GCA_027310425	49.57
bin33	GCA_001872485	49.56
bin33	GCA_028696375	49.2
bin33	GCA_000994805	49.16
bin33	GCA_021813305	48.93
bin33	GCA_001001185	48.78
bin33	GCA_001817215	48.78
bin33	GCA_001001795	48.74
bin33	GCA_001821455	48.71
bin33	GCA_007376185	48.63
bin33	GCA_001823315	48.47
bin33	GCA_028687495	48.42
bin33	GCA_016782605	48.3
bin33	GCA_002440845	48.29
bin33	GCA_028865725	48.06
bin33	GCA_026396115	48.03
bin33	GCA_026396095	47.84
bin33	GCA_019923655	47.78
bin33	GCA_030646565	47.65
bin33	GCA_028712565	47.63
bin33	GCA_027046565	47.59
bin33	GCA_003556525	47.36
bin33	GCA_021129615	47.01
bin33	GCA_028712445	46.95
bin33	GCA_937952265	46.83
bin33	GCA_029559515	46.68
bin33	GCA_002069755	46.5
bin33	GCA_005239955	46.44
bin33	GCA_003557585	46.25
bin33	GCA_002923395	46.15
bin33	GCA_002401445	46.13
bin33	GCA_003561025	45.9
bin33	GCA_015491245	45.83
bin33	GCA_002401495	45.76
bin33	GCA_021731325	45.62
bin33	GCA_003561715	45.5
bin33	GCA_003694545	45.38
bin33	GCA_000998805	45.37
bin33	GCA_000998045	45.16
bin33	GCA_947259245	45.15
bin33	GCA_015491145	45.08
bin33	GCA_007116405	44.99
bin33	GCA_002329255	44.81
bin33	GCA_003252295	44.74
bin33	GCA_025060085	44.67
bin33	GCA_003553505	44.1
bin33	GCA_028702045	43.9
bin33	GCA_028817035	43.6
bin33	GCA_026713605	43.59
bin33	GCA_958295675	43.4
bin33	GCA_014238475	43.36
bin33	GCA_014238395	43.01
bin33	GCA_014238775	42.9
bin33	GCA_028820405	42.85
bin33	GCA_030054135	42.66
bin34	GCA_001872485	49.85
bin34	GCA_021813305	49.84
bin34	GCA_016215765	49.73
bin34	GCA_027310425	49.32
bin34	GCA_001774075	49.24
bin34	GCA_022711075	49.12
bin34	GCA_001821455	49.11
bin34	GCA_000994805	49
bin34	GCA_001001795	48.72
bin34	GCA_007376185	48.71
bin34	GCA_001001185	48.6
bin34	GCA_001817215	48.6
bin34	GCA_028696375	48.57
bin34	GCA_027046565	48.52
bin34	GCA_016782605	48.37
bin34	GCA_028865725	48.37
bin34	GCA_019923655	48.32
bin34	GCA_001823315	48.27
bin34	GCA_028712565	48.06
bin34	GCA_026396115	48.04
bin34	GCA_028687495	47.97
bin34	GCA_002440845	47.92
bin34	GCA_021129615	47.87
bin34	GCA_003556525	47.84
bin34	GCA_026396095	47.57
bin34	GCA_002069755	47.34
bin34	GCA_030646565	47.12
bin34	GCA_028712445	46.95
bin34	GCA_015491245	46.94
bin34	GCA_003561025	46.87
bin34	GCA_003557585	46.8
bin34	GCA_029559515	46.78
bin34	GCA_937952265	46.72
bin34	GCA_002401445	46.07
bin34	GCA_021731325	46.07
bin34	GCA_005239955	46.04
bin34	GCA_002923395	46
bin34	GCA_947259245	45.66
bin34	GCA_000998045	45.51
bin34	GCA_003694545	45.48
bin34	GCA_000998805	45.21
bin34	GCA_015491145	45.2
bin34	GCA_002401495	45.15
bin34	GCA_003561715	44.97
bin34	GCA_002329255	44.9
bin34	GCA_007116405	44.9
bin34	GCA_003252295	44.84
bin34	GCA_028702045	44.35
bin34	GCA_025060085	44.25
bin34	GCA_026713605	43.54
bin34	GCA_028817035	43.53
bin34	GCA_003553505	43.26
bin34	GCA_014238475	43.06
bin34	GCA_958295675	42.83
bin34	GCA_028820405	42.72
bin34	GCA_014238775	42.63
bin34	GCA_030054135	42.52
bin34	GCA_014238395	42.29
bin35	GCA_005239955	52.19
bin35	GCA_937952265	52.11
bin35	GCA_002401445	50.9
bin35	GCA_000998045	50.62
bin35	GCA_021731325	50.61
bin35	GCA_007116405	50.58
bin35	GCA_002401495	50.5
bin35	GCA_015491245	50.45
bin35	GCA_003561715	50.44
bin35	GCA_003252295	50.35
bin35	GCA_000998805	50.25
bin35	GCA_947259245	50.06
bin35	GCA_003694545	48.39
bin35	GCA_015491145	48.19
bin35	GCA_028817035	47.57
bin35	GCA_958295675	46.73
bin35	GCA_016215765	46.44
bin35	GCA_028865725	46.37
bin35	GCA_026713605	46.23
bin35	GCA_028820405	46.2
bin35	GCA_027046565	46.18
bin35	GCA_030054135	46.1
bin35	GCA_003561025	45.66
bin35	GCA_022711075	45.63
bin35	GCA_021129615	45.59
bin35	GCA_001821455	45.54
bin35	GCA_001001185	45.53
bin35	GCA_014238475	45.48
bin35	GCA_001774075	45.43
bin35	GCA_003556525	45.43
bin35	GCA_019923655	45.4
bin35	GCA_028696375	45.36
bin35	GCA_028712445	45.35
bin35	GCA_002069755	45.3
bin35	GCA_000994805	45.24
bin35	GCA_001817215	45.07
bin35	GCA_014238395	45.04
bin35	GCA_002440845	45.02
bin35	GCA_003557585	45.02
bin35	GCA_001823315	45
bin35	GCA_026396095	44.94
bin35	GCA_014238775	44.93
bin35	GCA_026396115	44.91
bin35	GCA_021813305	44.89
bin35	GCA_016782605	44.88
bin35	GCA_001001795	44.74
bin35	GCA_007376185	44.64
bin35	GCA_028687495	44.6
bin35	GCA_030646565	44.4
bin35	GCA_027310425	44.35
bin35	GCA_029559515	44.2
bin35	GCA_001872485	44.18
bin35	GCA_028712565	44.18
bin35	GCA_002923395	44.09
bin35	GCA_003553505	43.09
bin35	GCA_002329255	42.88
bin35	GCA_028702045	41.93
bin35	GCA_025060085	41.39
bin36	GCA_937952265	52.54
bin36	GCA_005239955	52.45
bin36	GCA_007116405	51.62
bin36	GCA_015491245	51.44
bin36	GCA_002401495	51.21
bin36	GCA_003252295	51.17
bin36	GCA_000998805	51.07
bin36	GCA_002401445	51.07
bin36	GCA_000998045	50.89
bin36	GCA_947259245	50.87
bin36	GCA_021731325	50.82
bin36	GCA_003561715	50.58
bin36	GCA_003694545	49.46
bin36	GCA_015491145	48.99
bin36	GCA_028817035	47.76
bin36	GCA_001821455	47.46
bin36	GCA_002069755	47.21
bin36	GCA_958295675	47.11
bin36	GCA_026713605	47.02
bin36	GCA_028865725	46.99
bin36	GCA_028712445	46.95
bin36	GCA_001823315	46.69
bin36	GCA_028820405	46.69
bin36	GCA_007376185	46.52
bin36	GCA_022711075	46.49
bin36	GCA_027046565	46.49
bin36	GCA_003556525	46.39
bin36	GCA_016782605	46.37
bin36	GCA_001774075	46.26
bin36	GCA_003561025	46.26
bin36	GCA_016215765	46.23
bin36	GCA_014238775	46.21
bin36	GCA_000994805	46.2
bin36	GCA_014238395	46.15
bin36	GCA_030054135	46.15
bin36	GCA_028687495	46.12
bin36	GCA_003557585	46.09
bin36	GCA_021129615	46.01
bin36	GCA_028696375	45.95
bin36	GCA_026396115	45.93
bin36	GCA_014238475	45.9
bin36	GCA_019923655	45.75
bin36	GCA_002440845	45.52
bin36	GCA_001001185	45.48
bin36	GCA_030646565	45.35
bin36	GCA_028712565	45.31
bin36	GCA_002923395	45.27
bin36	GCA_026396095	45.18
bin36	GCA_029559515	45.18
bin36	GCA_001001795	45.11
bin36	GCA_001872485	45.11
bin36	GCA_003553505	44.81
bin36	GCA_027310425	44.78
bin36	GCA_001817215	44.71
bin36	GCA_021813305	44.7
bin36	GCA_002329255	44.33
bin36	GCA_025060085	42.63
bin36	GCA_028702045	42.58

## Sheet: Table S5
Table S5. List of genes assigned to metabolic features of the 12 CPR MAGs.
Category		ID	Gene	Gene name	bin25	bin26	bin27	bin28	bin29	bin30	bin31	bin32	bin33	bin34	bin35	bin36
Glycolysis and Gluconeogenesis		K00845	glk	glucokinase	0	0	0	0	0	0	1	0	0	0	0	1
		K01810	pgi	glucose-6-phosphate isomerase	0	0	0	0	0	0	0	0	0	0	1	1
		K15916	pgi-pmi	glucose/mannose-6-phosphate isomerase	1	0	0	0	0	1	1	0	1	1	0	0
		K01803	TPI, tpiA	triosephosphate isomerase (TIM)	1	1	1	2	1	1	1	1	1	1	1	1
		K01623	ALDO	fructose-bisphosphate aldolase, class I	0	0	0	0	0	0	0	0	0	0	0	1
		K01624	FBA, fbaA	fructose-bisphosphate aldolase, class II	1	1	1	1	0	1	1	1	1	1	0	0
		K00134	GAPDH, gapA	glyceraldehyde 3-phosphate dehydrogenase (phosphorylating)	1	1	1	0	1	1	1	1	1	0	2	0
		K00927	PGK, pgk	phosphoglycerate kinase	1	1	1	2	1	1	1	1	1	1	1	1
		K01834	PGAM, gpmA	2,3-bisphosphoglycerate-dependent phosphoglycerate mutase	0	2	2	1	1	1	0	0	0	0	0	0
		K15633	gpmI	2,3-bisphosphoglycerate-independent phosphoglycerate mutase	1	0	0	0	0	1	1	1	1	1	0	0
		K01689	eno	enolase	1	1	1	1	1	1	1	1	1	1	1	0
		K00873	PK, pyk	pyruvate kinase	1	1	1	1	0	0	0	0	0	0	0	0
		K01006	ppdK	pyruvate, orthophosphate dikinase	0	0	0	0	1	0	0	0	0	0	0	0
		K01007	pps, ppsA	pyruvate, water dikinase	1	1	1	3	2	1	1	1	1	1	1	0
Pentose phosphate pathway		K01057	pgl	6-phosphogluconolactonase	0	0	1	0	0	0	0	0	0	0	0	0
		K01783	rpe	ribulose-phosphate 3-epimerase	0	0	0	0	0	1	1	1	1	1	1	0
		K00615	tktA/B	transketolase	0	0	0	0	0	1	1	1	1	2	2	0
		K01808	rpiB	ribose 5-phosphate isomerase B	0	0	0	0	0	1	1	1	1	0	1	0
		K01619	deoC	deoxyribose-phosphate aldolase	1	2	1	0	1	0	0	0	0	0	0	0
		K00852	rbsK	ribokinase	0	0	0	0	0	0	0	0	0	0	2	0
		K00948	prsA	ribose-phosphate pyrophosphokinase	0	0	0	0	0	0	0	1	0	0	0	0
Fermentation		K03778	ldhA	D-lactate dehydrogenase	1	0	0	0	0	1	0	0	1	1	1	0
		K00001	adh	alcohol dehydrogenase	0	0	0	0	0	0	0	0	0	0	0	0
		K03738	aor	aldehyde:ferredoxin oxidoreductase	0	0	0	0	0	0	0	0	0	0	0	0
		K00128	ALDH	aldehyde dehydrogenase (NAD+)	0	0	0	0	0	0	0	0	0	0	0	0
		K01895	acs	acetyl-CoA synthetase	0	0	0	0	0	0	0	0	0	0	0	0
		K00625	pta	phosphate acetyltransferase	0	0	0	0	0	0	0	0	0	0	0	0
		K00925	ackA	acetate kinase	0	0	0	0	0	0	0	0	0	0	0	0
		K00122	fdh	formate dehydrogenase	0	0	0	0	0	0	0	0	0	0	0	0
		K01905	acdA	acetate---CoA ligase (ADP-forming) subunit alpha	0	0	0	0	0	0	0	0	0	0	0	0
		K00656	pflD	formate C-acetyltransferase	0	0	0	0	0	0	0	0	0	0	0	0
Galactoses metabolism		K00963	UGP2	UTP--glucose-1-phosphate uridylyltransferase	0	2	1	0	0	0	0	0	0	0	1	0
		K00965	galT	UDPglucose--hexose-1-phosphate uridylyltransferase	0	0	0	0	0	1	1	0	1	1	0	0
		K01784	galE	UDP-glucose 4-epimerase	0	1	0	0	1	1	0	1	0	0	0	0
		K01854	glf	UDP-galactopyranose mutase	0	0	0	0	0	0	0	0	0	0	0	0
Membrane lipid biosynthesis		K00869	MVK	mevalonate kinase	0	0	0	0	0	0	0	0	0	0	0	0
		K00096	araM	glycerol-1-phosphate dehydrogenase NAD(P)+	1	0	0	0	0	0	0	0	0	0	0	0
		K17104	GGGPS	phosphoglycerol geranylgeranyltransferase	0	0	0	0	0	0	0	0	0	0	0	0
		K17105	DGGGPS	geranylgeranylglycerol-phosphate geranylgeranyltransferase	0	0	0	0	0	0	0	0	0	0	0	0
		K17830	GGR	digeranylgeranylglycerophospholipid reductase	0	0	0	0	2	0	0	0	0	0	0	0
		K19664	carS	CDP-2,3-bis-(O-geranylgeranyl)-sn-glycerol synthase	0	0	0	1	0	0	0	0	0	0	0	0
Protein export		K03072	secD	preprotein translocase subunit SecD	2	1	2	1	2	1	2	1	2	3	1	0
		K03074	secF	preprotein translocase subunit SecF	0	1	0	1	0	1	0	1	0	0	1	0
		K03076	secY	preprotein translocase subunit SecY	1	0	1	1	1	1	2	1	1	1	1	1
		K03217	yidC	YidC/Oxa1 family membrane protein insertase	1	1	1	1	1	1	1	1	0	1	0	0
		K13280	SEC11	signal peptidase I	1	0	0	0	2	0	0	0	0	0	0	0
		K03100	lepB	signal peptidase I	1	1	2	0	1	1	1	1	1	1	1	1
		K03073	secE	preprotein translocase subunit SecE	1	1	1	0	1	1	1	1	1	1	1	1
		K03075	secG	preprotein translocase subunit SecG	1	1	1	1	1	0	0	1	0	0	1	1
		K03070	secA	preprotein translocase subunit SecA	1	1	1	1	1	1	1	1	1	1	1	1
ABC transporters		K09811	ftsX	cell division transport system permease protein	0	1	1	0	1	1	1	1	1	1	1	0
		K09812	ftsE	cell division transport system ATP-binding protein	0	2	1	0	1	1	1	1	1	1	1	1
		K09815	znuA	zinc transport system substrate-binding protein	0	0	1	0	3	1	0	1	1	0	0	0
		K09816	znuB	zinc transport system permease protein	0	0	1	0	3	1	0	1	0	1	0	0
		K09817	znuC	zinc transport system ATP-binding protein	0	0	1	0	2	1	0	1	1	0	0	0
		K02003	ABC.CD.A	putative ABC transport system ATP-binding protein	1	1	1	1	2	1	0	1	1	1	1	0
		K02004	ABC.CD.P	putative ABC transport system permease protein	1	1	1	1	1	1	0	1	1	1	1	0
		K01992	ABC-2.P	ABC-2 type transport system permease protein	0	0	0	2	2	0	0	0	0	0	0	0
		K01990	ABC-2.A	ABC-2 type transport system ATP-binding protein	0	0	0	2	1	0	0	0	0	0	0	0
Transporters		K02035	ABC.PE.S	peptide/nickel transport system substrate-binding protein	0	2	1	1	1	1	1	1	1	1	1	1
		K07301	yrbG	cation:H+ antiporter	1	1	1	1	1	1	0	1	2	1	0	0
		K03284	corA	magnesium transporter	0	0	0	0	0	1	1	1	1	1	0	0
		K15987	hppA	K(+)-stimulated pyrophosphate-energized sodium pump	0	0	0	0	0	1	1	1	1	1	0	0
		K07507	putative Mg2+ transporter-C (MgtC) family protein	NULL	0	0	0	0	0	0	1	1	0	0	0	0
Amino Biosynthesis	Serine Biosynthesis	K00058	serA	D-3-phosphoglycerate dehydrogenase	0	0	0	0	0	0	0	0	0	0	0	0
		K01079	serB	phosphoserine phosphatase	0	0	0	0	0	0	0	0	0	0	0	0
		K00831	serC	phosphoserine aminotransferase	0	0	0	0	0	0	0	0	0	0	0	0
	Glycine Biosynthesis	K00600	glyA	glycine hydroxymethyltransferase	1	1	1	1	1	1	0	1	1	1	1	0
		K01620	ltaE	threonine aldolase	0	0	0	0	0	0	0	0	0	0	0	0
	Threonine biosynthesis	K00928	lysC	aspartate kinase	0	0	0	0	0	0	0	0	0	0	0	0
		K00133	asd	aspartate-semialdehyde dehydrogenase	0	0	0	0	0	0	0	0	0	0	0	0
		K00003	hom	homoserine dehydrogenase	0	0	0	0	0	0	0	0	0	0	0	0
		K00872	thrB	homoserine kinase	0	0	0	0	0	0	0	0	0	0	0	0
		K01733	thrC	threonine synthase	0	0	0	0	0	0	0	0	0	0	0	0
	Methionine, Cysteine biosynthesis	K01760	metC	cysteine-S-conjugate beta-lyase	0	0	0	0	0	0	0	0	0	0	0	0
		K00548	metH	5-methyltetrahydrofolate--homocysteine methyltransferase?	0	0	0	0	0	0	0	0	0	0	0	0
		K00640	cysE	serine O-acetyltransferase	0	0	0	0	0	0	0	0	0	0	0	0
		K01738	cysK	cysteine synthase?	0	0	0	0	0	0	0	0	1	0	0	0
		K10150	cysO	cysteine synthase / O-phosphoserine sulfhydrylase / cystathionine beta-synthase	0	0	0	0	0	0	0	0	0	0	0	0
	Arginine biosynthesis	K00930	argB	acetylglutamate kinase	0	0	0	0	0	0	0	0	0	1	0	0
		K00145	argC	N-acetyl-gamma-glutamyl-phosphate reductase	0	0	0	0	0	0	0	0	0	0	0	0
		K00818	argD	acetylornithine aminotransferase	0	0	0	0	0	0	0	0	0	0	0	0
		K01438	argE	acetylornithine deacetylase	0	1	0	0	1	0	0	0	1	0	0	0
		K00620	argJ	glutamate N-acetyltransferase / amino-acid N-acetyltransferase	0	0	0	0	0	0	0	0	0	0	0	0
		K09065	argF/I	ornithine carbamoyltransferase	0	0	0	0	0	0	0	0	0	0	0	0
		K01940	argG	argininosuccinate synthase	0	0	0	0	0	0	0	0	0	0	0	0
		K01755	argH	argininosuccinate lyase	0	0	0	0	0	0	0	0	0	0	0	0
	Proline biosynthesis	K00931	proB	glutamate 5-kinase	0	0	0	0	1	0	0	0	0	0	0	0
		K00147	proA	glutamate-5-semialdehyde dehydrogenase	0	0	0	0	0	0	0	0	0	0	0	0
		K00286	proC	pyrroline-5-carboxylate reductase	0	0	0	0	0	0	0	0	0	0	0	0
	Histidine biosynthesis	K00765	hisG	ATP phosphoribosyltransferase	0	0	0	0	0	0	0	0	0	0	0	0
		K01496	hisI	phosphoribosyl-AMP cyclohydrolase	0	0	0	0	0	0	0	0	0	0	0	0
		K01814	hisA	phosphoribosylformimino-5-aminoimidazole carboxamide ribotide isomerase	0	0	0	0	0	0	0	0	0	0	0	0
		K02501	hisH	imidazole glycerol-phosphate synthase	0	0	0	0	0	0	0	0	0	0	0	0
		K01089	hisB	imidazoleglycerol-phosphate dehydratase / histidinol-phosphatase	0	0	0	0	0	0	0	0	0	0	0	0
		K00817	hisC	histidinol-phosphate aminotransferase	0	0	0	0	0	0	0	0	0	0	0	0
		K00013	hisD	histidinol dehydrogenase	0	0	0	0	0	0	0	0	0	0	0	0
	Valine/isoleucine biosynthesis	K00053	ilvC	ketol-acid reductoisomerase	0	0	0	0	0	0	0	0	0	0	0	0
		K01687	ilvD	dihydroxy-acid dehydratase	0	0	0	0	0	0	0	0	0	0	0	0
		K00826	ilvE	branched-chain amino acid aminotransferase	0	0	0	0	0	0	0	0	0	0	0	0
	Leucine Biosynthesis	K01649	leuA	2-isopropylmalate synthase	0	0	0	0	0	0	0	0	0	0	0	0
		K01703	leuC	3-isopropylmalate/(R)-2-methylmalate dehydratase large subunit	0	0	0	0	0	0	0	0	0	0	0	0
		K01704	leuD	3-isopropylmalate/(R)-2-methylmalate dehydratase small subunit	0	0	0	0	0	0	0	0	0	0	0	0
		K00052	leuB	3-isopropylmalate dehydrogenase	0	0	0	0	0	0	0	0	0	0	0	0
	Alanine Biosynthesis	K14260	alaA	alanine-synthesizing transaminase	0	0	0	0	0	0	0	0	0	0	0	0
		K09758	asdA	aspartate 4-decarboxylase	0	0	0	0	0	0	0	0	0	0	0	0
	Asparagine Biosynthesis	K01914	asnA	aspartate--ammonia ligase	0	0	0	0	0	0	0	0	0	0	0	0
		K01953	asnB	asparagine synthase (glutamine-hydrolysing)	0	0	0	0	0	0	0	0	0	0	0	0
	Phenylalanine, Tyrosine, Tryptophan Biosynthesis	K01657	trpE	anthranilate synthase component I	0	0	0	0	0	0	0	0	0	0	0	0
		K01658	trpG	anthranilate synthase component II	0	0	0	0	0	0	0	0	0	0	0	0
		K01817	trpF	phosphoribosylanthranilate isomerase	0	0	0	0	0	0	0	0	0	0	0	0
		K01609	trpC	indole-3-glycerol phosphate synthase	0	0	0	0	0	0	0	0	0	0	0	0
		K01695	trpA	tryptophan synthase alpha chain	0	0	0	0	0	0	0	0	0	0	0	0
		K01696	trpB	tryptophan synthase beta chain	0	0	0	0	0	0	0	0	0	0	0	0
		K14187	tyrA	chorismate mutase / prephenate dehydrogenase	0	0	0	0	0	0	0	0	0	0	0	0
		K00832	tyrB	aromatic-amino-acid transaminase	0	0	0	0	0	0	0	0	0	0	0	0
		K00220	tyrC	cyclohexadieny/prephenate dehydrogenase	0	0	0	0	0	0	0	0	0	0	0	0
		K14170	pheA	chorismate mutase / prephenate dehydratase	0	0	0	0	1	0	0	0	0	0	0	0
	Lysine Biosynthesis	K01586	lysA	diaminopimelate decarboxylase	0	0	0	0	0	0	0	0	0	0	0	0
		K12526	lysAC	bifunctional diaminopimelate decarboxylase / aspartate kinase?	0	0	0	0	0	0	0	0	0	0	0	0
Pillus		K02650	PilA	type IV pilus assembly protein PilA	1	2	1	0	0	0	0	1	0	0	1	1
		K02652	PilB	type IV pilus assembly protein PilB	2	3	0	1	1	1	2	1	0	1	2	1
		K02653	PilC	type IV pilus assembly protein PilC	1	3	1	2	1	2	3	3	3	1	3	2
		K02654	PilD	leader peptidase (prepilin peptidase) / N-methyltransferase	1	2	1	1	1	1	1	1	1	1	1	1
		K02669	PilT	twitching motility protein PilT	1	2	1	1	1	1	1	1	1	1	1	1
		K02662	PilM	type IV pilus assembly protein PilM	1	2	1	4	4	2	2	2	2	2	2	2
		K02655	pilE	type IV pilus assembly protein PilE	0	0	0	0	1	0	0	0	0	0	0	0
ETC	Complex I	K00330	nuoA	NADH-quinone oxidoreductase subunit A	0	0	0	0	0	0	0	0	0	0	0	0
		K00331	nuoB	NADH-quinone oxidoreductase subunit B	0	0	0	0	0	0	0	0	0	0	0	0
		K00332	nuoC	NADH-quinone oxidoreductase subunit C	0	0	0	0	0	0	0	0	0	0	0	0
		K00333	nuoD	NADH-quinone oxidoreductase subunit D	0	0	0	0	0	0	0	0	0	0	0	0
		K00334	nuoE	NADH-quinone oxidoreductase subunit E	0	0	0	0	0	0	0	0	0	0	0	0
		K00335	nuoF	NADH-quinone oxidoreductase subunit F	0	0	0	0	0	0	0	0	0	0	0	0
		K00336	nuoG	NADH-quinone oxidoreductase subunit G	0	0	0	0	0	0	0	0	0	0	0	0
		K00337	nuoH	NADH-quinone oxidoreductase subunit H	0	0	0	0	0	0	0	0	0	0	0	0
		K00338	nuoI	INADH-quinone oxidoreductase subunit A	0	0	0	0	0	0	0	0	0	0	0	0
		K00339	nuoJ	NADH-quinone oxidoreductase subunit J	0	0	0	0	0	0	0	0	0	0	0	0
		K00340	nuoK	NADH-quinone oxidoreductase subunit K	0	0	0	0	0	0	0	0	0	0	0	0
		K00341	nuoL	NADH-quinone oxidoreductase subunit L	0	0	0	0	0	0	0	0	0	0	0	0
		K00342	nuoN	NADH-quinone oxidoreductase subunit M	0	0	0	0	0	0	0	0	0	0	0	0
		K00343	nuoM	NADH-quinone oxidoreductase subunit N	0	0	0	0	0	0	0	0	0	0	0	0
	Complex II	K00239	sdhA	succinate dehydrogenase / fumarate reductase, flavoprotein subunit	0	0	0	0	1	0	0	0	0	0	0	0
		K00240	sdhB	succinate dehydrogenase / fumarate reductase, iron-sulfur subunit	0	0	0	0	0	0	0	0	0	0	0	0
		K00241	sdhC	succinate dehydrogenase / fumarate reductase, cytochrome b subunit	0	0	0	0	0	0	0	0	0	0	0	0
		K00242	sdhD	succinate dehydrogenase / fumarate reductase, membrane anchor subunit	0	0	0	0	0	0	0	0	0	0	0	0
	Complex V	K02117	atpA	V/A-type H+/Na+-transporting ATPase subunit A	0	2	1	1	0	2	0	0	1	1	0	0
		K02118	atpB	V/A-type H+/Na+-transporting ATPase subunit B	0	1	1	1	0	1	0	0	1	1	0	0
		K02119	atpC	V/A-type H+/Na+-transporting ATPase subunit C	0	1	1	1	1	1	0	0	1	1	0	0
		K02120	atpD	V/A-type H+/Na+-transporting ATPase subunit D	0	1	1	1	0	1	0	0	1	1	0	0
		K02121	atpE	V/A-type H+/Na+-transporting ATPase subunit E	0	1	1	1	1	0	0	0	1	0	0	0
		K02122	atpF	V/A-type H+/Na+-transporting ATPase subunit F	0	1	1	1	0	1	0	0	1	1	0	0
		K02123	atpI	V/A-type H+/Na+-transporting ATPase subunit I	0	2	1	1	1	1	0	0	1	1	0	0
		K02124	atpK	V/A-type H+/Na+-transporting ATPase subunit K	0	1	0	1	1	1	0	0	1	1	0	0
		K02108	atpB-1	F-type H+-transporting ATPase subunit a	0	0	0	0	0	0	0	0	0	0	0	0
		K02109	atpF-1	F-type H+-transporting ATPase subunit b	0	0	0	0	0	0	0	0	0	0	0	0
		K02110	atpE-1	F-type H+-transporting ATPase subunit c	0	0	1	0	0	0	0	0	0	0	0	0
		K02111	atpA-1	F-type H+/Na+-transporting ATPase subunit alpha	0	0	0	0	0	0	0	0	0	0	1	1
		K02112	atpD-1	F-type H+/Na+-transporting ATPase subunit beta	0	0	0	0	0	0	0	0	0	0	1	1
		K02113	atpH	F-type H+-transporting ATPase subunit delta	0	0	0	0	0	0	0	0	0	0	0	1
		K02114	atpC-1	F-type H+-transporting ATPase subunit epsilon	0	0	0	0	0	0	0	0	0	0	2	0
		K02115	atpG	F-type H+-transporting ATPase subunit gamma	0	0	0	0	0	0	0	0	0	0	2	1
		K00356	NULL	NADH dehydrogenase	0	0	0	0	0	0	0	0	0	0	0	0
		K01507	ppa	inorganic pyrophosphatase	0	0	0	0	0	0	0	0	0	0	1	1
		K01535	PMA1	H+-transporting ATPase	0	0	0	0	0	0	0	0	0	0	0	0
		K06019	ppaX	pyrophosphatase PpaX	0	0	0	0	0	0	0	0	0	0	0	0
		K15986	ppaC	manganese-dependent inorganic pyrophosphatase	1	1	1	1	1	0	0	0	0	0	0	0
	Complex IV	K02275	coxB	cytochrome c oxidase subunit II	0	0	0	0	0	3	1	0	1	1	0	1
Nucleotide biosynthesis pathway	P-type ATPase	K17686	copA	Cu+-exporting ATPase	0	0	0	0	0	1	0	0	0	1	0	0
		K07507	NULL	magnesium-transporting ATPase MgtA	0	0	0	0	0	0	1	1	0	0	0	0
	Purine salvage	K00759	APRT	adenine phosphoribosyltransferase	0	0	0	0	0	0	0	0	0	0	0	0
		K01486	ade	adenine deaminase	0	0	0	0	0	0	0	0	0	0	0	0
		K01951	guaA	GMP synthase (glutamine-hydrolysing)	0	0	0	0	0	0	0	0	0	0	0	0
	Purine de novo	K00602	purH	phosphoribosylaminoimidazolecarboxamide formyltransferase / IMP cyclohydrolase	0	0	0	0	0	0	0	0	0	0	0	0
		K00764	purF	amidophosphoribosyltransferase	0	0	0	0	0	0	0	0	0	0	1	0
		K01588	purE	5-(carboxyamino)imidazole ribonucleotide mutase	0	0	0	0	0	0	0	0	0	0	0	0
		K01756	purB	adenylosuccinate lyase	0	0	0	0	0	0	0	0	0	0	0	0
		K01923	purC	phosphoribosylaminoimidazole-succinocarboxamide synthase	0	0	0	0	0	0	0	0	0	0	0	0
		K01933	purM	phosphoribosylformylglycinamidine cyclo-ligase	0	0	0	0	0	0	0	0	0	0	0	0
		K01939	purA	adenylosuccinate synthase	0	0	0	0	0	0	0	0	0	0	0	0
		K01945	purD	phosphoribosylamine---glycine ligase	1	0	0	0	0	0	0	0	0	0	0	0
		K01952	purL	phosphoribosylformylglycinamidine synthase	0	0	0	0	0	0	0	0	0	0	0	0
		K11175	purN	phosphoribosylglycinamide formyltransferase 1	0	0	0	0	0	0	0	0	0	0	0	0
	Pyrimidine salvage	K00940	ndk	nucleoside-diphosphate kinase	1	0	0	0	0	1	1	1	1	1	2	1
		K01494	dcd	dCTP deaminase	1	0	1	0	1	1	0	0	0	1	1	1
		K01937	pyrG	CTP synthase	1	1	1	1	1	1	0	0	0	1	1	1
		K09903	pyrH	uridylate kinase	1	1	1	1	1	1	0	0	1	1	0	0
		K20881	yrfG	5'-nucleotidase	0	0	0	0	0	0	0	0	0	0	0	0
	Pyrimidine de novo	K00609	pyrB	aspartate carbamoyltransferase catalytic subunit	0	0	0	0	0	0	0	0	0	0	0	0
		K00762	pyrE	orotate phosphoribosyltransferase	0	0	0	0	0	0	0	0	0	0	0	0
		K01465	URA4	dihydroorotase	0	0	0	0	0	0	0	0	0	0	0	0
		K01591	pyrF	orotidine-5'-phosphate decarboxylase	0	0	0	0	0	0	0	0	0	0	0	0
		K01955	carB	carbamoyl-phosphate synthase large subunit	0	0	0	0	0	0	0	0	0	0	0	0
		K01956	carA	carbamoyl-phosphate synthase small subunit	0	0	0	0	0	0	0	0	0	0	0	0
		K17828	pyrDI	dihydroorotate dehydrogenase (NAD+) catalytic subunit	0	0	0	0	0	0	0	0	0	0	0	0
	Other related genes	K00560	thyA	thymidylate synthase	0	1	0	0	0	0	1	0	1	1	0	1
		K00939	adk	adenylate kinase	1	1	2	1	2	1	1	1	1	1	1	1
		K18532	AK6	adenylate kinase	0	0	0	0	0	0	0	0	0	0	0	0
		K01466	allB	allantoinase	0	0	0	0	0	0	0	0	0	0	0	0
		K00926	arcC	carbamate kinase	0	0	0	0	0	0	0	0	0	0	0	0
		K00945	cmk	CMP/dCMP kinase	0	0	2	0	1	0	0	0	0	0	0	0
		K01493	comEB	dCMP deaminase	0	1	0	0	0	0	0	0	0	0	0	0
		K01520	dut	dUTP pyrophosphatase	0	0	0	0	0	0	0	0	0	0	0	0
		K19710	NULL	ATP adenylyltransferase	0	0	0	0	0	0	0	0	0	0	0	0
		K01522	FHIT	bis(5'-adenosyl)-triphosphatase	0	0	0	0	0	0	0	0	0	0	0	0
		K02341	holB	DNA polymerase III subunit delta'	1	0	1	1	1	1	0	1	1	1	1	1
		K02341	holB	DNA polymerase III subunit delta'	1	0	1	1	1	1	0	1	1	1	1	1
		K00088	IMPDH	IMP dehydrogenase	0	0	0	0	0	1	2	0	1	1	0	0
		K00940	ndk	nucleoside-diphosphate kinase	1	0	0	0	0	1	1	1	1	1	2	1
		K21636	nrdD	ribonucleoside-triphosphate reductase (formate)	1	3	1	0	1	0	0	0	0	0	0	0
		K06928	NTPCR	nucleoside-triphosphatase	0	0	0	0	0	0	0	0	0	0	0	0
		K01515	nudF	ADP-ribose pyrophosphatase	0	0	0	0	0	1	1	0	0	1	0	0
		K01518	NUDT2	bis(5'-nucleosidyl)-tetraphosphatase	0	0	0	0	0	0	0	0	0	0	0	0
		K01587	PAICS	phosphoribosylaminoimidazole carboxylase / phosphoribosylaminoimidazole-succinocarboxamide synthase	0	0	0	0	0	0	0	0	0	0	0	0
		K00873	PK	pyruvate kinase	1	1	1	1	0	0	0	0	0	0	0	0
		K02319	pol	DNA polymerase, archaea type	0	0	0	0	0	0	0	0	0	0	0	0
		K02322	polC	DNA polymerase II large subunit	0	0	0	0	0	0	0	0	0	0	0	0
		K02327	POLD1	DNA polymerase delta subunit 1	0	0	0	0	0	0	0	0	0	0	0	0
		K06966	ppnN	pyrimidine/purine-5'-nucleotide nucleosidase	1	2	3	1	1	1	2	0	1	1	1	1
		K00948	PRPS	ribose-phosphate pyrophosphokinase	0	0	0	0	0	0	0	1	0	0	0	0
		K00610	pyrI	aspartate carbamoyltransferase regulatory subunit	0	0	0	0	0	0	0	0	0	0	0	0
		K02428	rdgB	XTP/dITP diphosphohydrolase	2	0	0	1	1	0	0	0	0	0	1	0
		K03006	RPB1	DNA-directed RNA polymerase II subunit RPB1	0	0	0	0	0	0	0	0	0	0	0	0
		K03007	RPB10	DNA-directed RNA polymerases I, II, and III subunit RPABC5	0	0	0	0	0	0	0	0	0	0	0	0
		K03011	RPB3	DNA-directed RNA polymerase II subunit RPB3	0	0	0	0	0	0	0	0	0	0	0	0
		K03013	RPB5	DNA-directed RNA polymerases I, II, and III subunit RPABC1	0	0	0	0	0	0	0	0	0	0	0	0
		K03014	RPB6	DNA-directed RNA polymerases I, II, and III subunit RPABC2	0	0	0	0	0	0	0	0	0	0	0	0
		K03019	RPC11	DNA-directed RNA polymerase III subunit RPC11	0	0	0	0	0	0	0	0	0	0	0	0
		K03041	rpoA1	DNA-directed RNA polymerase subunit A'	0	0	0	0	0	0	0	0	0	0	0	0
		K03042	rpoA2	DNA-directed RNA polymerase subunit A"	0	0	0	0	0	0	0	0	0	0	0	0
		K13798	rpoB	DNA-directed RNA polymerase subunit B	0	0	0	0	0	0	0	0	0	0	0	0
		K03044	rpoB1	DNA-directed RNA polymerase subunit B'	0	0	0	0	0	0	0	0	0	0	0	0
		K03045	rpoB2	DNA-directed RNA polymerase subunit B"	0	0	0	0	0	0	0	0	0	0	0	0
		K03046	rpoC	DNA-directed RNA polymerase subunit beta'	1	1	1	1	1	1	1	2	1	1	1	1
		K03049	rpoE1	DNA-directed RNA polymerase subunit E'	0	0	0	0	0	0	0	0	0	0	0	0
		K03051	rpoF	DNA-directed RNA polymerase subunit F	0	0	0	0	0	0	0	0	0	0	0	0
		K03053	rpoH	DNA-directed RNA polymerase subunit H	0	0	0	0	0	0	0	0	0	0	0	0
		K00857	tdk	thymidine kinase	0	0	0	0	0	0	0	0	0	0	0	0
		K03465	thyX	thymidylate synthase (FAD)	1	1	1	1	1	0	0	1	0	0	0	0
		K00943	tmk	dTMP kinase	1	3	1	1	1	1	0	1	0	1	0	1
		K20881	yrfG	5'-nucleotidase	0	0	0	0	0	0	0	0	0	0	0	0
		K00525	NULL	ribonucleoside-diphosphate reductase alpha chain	0	0	1	0	0	2	2	1	1	1	1	1
Cell defense system	CRISPR-Cas system	K07464	K07464	CRISPR-associated protein Cas4, RecB family exonuclease	0	0	1	0	1	0	0	0	0	0	0	0
	RM system	K03427	K03427	Type I restriction-modification system methyltransferase subunit	1	0	0	1	1	1	0	0	2	0	0	0
		K07316	K07316	Type II restriction enzyme, methylase subunit	0	0	0	0	0	0	1	0	0	0	0	0
		K01156	K01156	type III restriction-modification system restriction subunit	0	0	0	0	0	0	1	0	0	0	0	0
Folate related		K00287	DHFR, folA	dihydrofolate reductase	0	0	0	0	0	0	1	0	1	1	1	1
		K00560	thyA	thymidylate synthase	0	1	0	0	0	0	1	0	1	1	0	1
		K00600	glyA	glycine hydroxymethyltransferase	1	1	1	1	1	1	0	1	1	1	1	0
		K01491	folD	methylenetetrahydrofolate dehydrogenase (NADP+) / methenyltetrahydrofolate cyclohydrolase	0	0	0	0	0	1	1	1	1	1	1	1
		K03465	thyX	thymidylate synthase (FAD)	1	1	1	1	1	0	0	1	0	0	0	0
Oxidative stress		K04564	SOD2	superoxide dismutase, Fe-Mn family	0	0	0	1	1	1	1	0	0	1	1	1
Peptidases		I87	I87	I87	1	0	0	0	1	1	1	0	1	1	1	0
		M16B	M16B	M16B	0	1	1	0	1	0	0	0	0	0	0	0
		M24A	M24A	M24A	1	1	1	0	1	0	0	0	0	0	0	0
		M48B	M48B	M48B	0	2	1	1	1	1	1	1	1	1	1	0
		M50B	M50B	M50B	1	1	1	1	1	1	1	1	1	1	1	1
		S14	S14	S14	1	1	0	1	1	1	1	1	1	2	1	1
		S16	S16	S16	0	1	1	0	0	1	0	1	1	1	0	0

## Sheet: Table S6
Table S6. Co-occurrence network showed that positive connections between CPR and non-CPR MAGs detected in this study.
Source				Target								Co-occurrence
CPR	folA	thyA	thyX	Non-CPR	folA	thyA	thyX	Completeness	Contamination	THF-auxotroph	Classification	Sparcc correlations	P-values
bin32	-	-	Present	bin10	Present	Present	-	86.17	4.61	No	d__Bacteria;p__Bacteroidota;c__Bacteroidia;o__Bacteroidales;f__UBA7960;g__UBA7960;s__	0.904557	0.014
bin31	Present	Present	-	bin15	-	-	Present	75.77	2.83	No	d__Bacteria;p__Deinococcota;c__Deinococci;o__;f__;g__;s__	0.978373	0.009
bin31	Present	Present	-	bin17	Present	Present	-	82.64	7.23	No	d__Bacteria;p__Deinococcota;c__Deinococci;o__Deinococcales;f__Thermaceae;g__Meiothermus;s__	0.977319	0.002
bin32	-	-	Present	bin22	-	-	Present	69.44	4.94	No	d__Bacteria;p__Bacillota_E;c__UBA8153;o__UBA8153;f__UBA8153;g__UBA8153;s__	0.906473	0.018
bin25	-	-	Present	bin14	-	Present	-	99.87	1.19	Yes	d__Bacteria;p__CSP1-3;c__CSP1-3;o__CSP1-3;f__;g__;s__	0.904816	0.027
bin29	-	-	Present	bin14	-	Present	-	99.87	1.19	Yes	d__Bacteria;p__CSP1-3;c__CSP1-3;o__CSP1-3;f__;g__;s__	0.905246	0.016
bin30	-	-	-	bin14	-	Present	-	99.87	1.19	Yes	d__Bacteria;p__CSP1-3;c__CSP1-3;o__CSP1-3;f__;g__;s__	0.908712	0.011
bin34	Present	Present	-	bin14	-	Present	-	99.87	1.19	Yes	d__Bacteria;p__CSP1-3;c__CSP1-3;o__CSP1-3;f__;g__;s__	0.912717	0.017
bin36	Present	Present	-	bin14	-	Present	-	99.87	1.19	Yes	d__Bacteria;p__CSP1-3;c__CSP1-3;o__CSP1-3;f__;g__;s__	0.924842	0.012
bin31	Present	Present	-	bin24	-	Present	Present	99.98	0.82	Yes	d__Bacteria;p__Nitrospirota;c__Thermodesulfovibrionia;o__Thermodesulfovibrionales;f__Dissulfurispiraceae;g__UBA665;s__	0.954276	0.013

## Sheet: Table S7
Table S7. Relative abundance (expressed as TPM values) and genome coverage for the hyperalkaline MAGs in each metagenome.
	Relative abundance									Genome coverage
MAG ID	P1	P2	P3	P4	P5	S1	S2	S3	S4	P1	P2	P3	P4	P5	S1	S2	S3	S4
bin01	0	43.8281	296.761	0	0	0	1301.86	766.811	3187.41	0.618676	0.794348	2.90878	1.41483	1.02693	5.55689	4.19881	1.00629	8.17837
bin02	98.9764	0	0	0	0	2120.07	1162.87	0	192.807	3.55375	4.07124	5.17662	3.84864	5.05721	12.7611	10.2692	1.09267	3.98954
bin03	0	0	0	0	0	4912.19	0	0	0	0.281208	0.322403	0.413926	0.500827	0.239635	20.4824	0.676538	0.201025	0.622282
bin04	1587.14	3431.93	5100.01	17916.7	29980.6	2035.58	2217.48	19551.8	67050	18.5442	33.7194	44.0823	66.8277	145.475	24.096	14.4769	21.1742	154.345
bin05	93859	202100	218374	156660	228722	128034	695020	169550	252338	586.676	1009.47	1110.13	544.212	945.045	694.531	413.701	157.521	629.346
bin06	706.863	2182.87	1474.04	1236.73	770.562	760.008	24957.6	0	0	7.12002	16.8881	12.8473	8.30642	6.96268	8.81387	19.8131	2.65617	5.309
bin07	239.746	0	0	152.074	0	3199.26	2520.54	0	563.237	5.40751	7.78763	7.20242	3.47614	5.18684	19.0747	7.94731	0.741918	3.86619
bin08	2486.47	0	0	0	0	0	2896.75	0	0	18.0922	8.40095	8.97206	6.42742	6.47121	10.6151	7.20127	1.21212	3.89174
bin09	2081.69	0	0	0	0	0	0	0	0	14.2413	1.32318	1.35382	1.42026	0.99686	1.71173	1.814	5.03285	1.39562
bin10	641.525	6101.46	867.888	0	0	139.995	0	0	0	3.93043	30.1628	4.49936	0.435495	0.196634	0.914697	0.487395	0.450136	0.46555
bin11	0	0	0	2474.7	0	0	0	0	0	0.12541	0.215448	0.404012	9.02745	0.0844719	0.438635	0.894661	0.343133	0.577716
bin12	507.426	0	1570.02	8944.99	0	676.503	2727	4050.16	2344.06	4.76673	3.8851	11.4342	43.6443	1.84344	4.9464	2.54001	4.4401	8.50753
bin13	1018.74	0	0	0	0	54.0924	7138.86	0	0	6.33182	0.264936	0.678339	0.576994	0.108356	0.564364	4.1743	0.87924	0.636624
bin14	15001.1	10648.5	11483.9	1271.92	18934.5	2465.03	328.756	1814.76	0	88.7729	51.5164	55.5114	7.37826	72.3564	19.2702	1.70719	2.67534	4.35656
bin15	1633.26	1517	1416.32	1531.02	5589.82	735.229	0	1690.07	0	15.6009	9.13995	8.94256	8.87296	23.7292	9.3888	1.82513	2.6141	4.83495
bin16	239134	186140	162516	407680	134320	656490	204410	458081	471124	1373.61	877.943	769.874	1249.13	503.579	2643.69	103.564	371.892	1032.43
bin17	3932.48	6156.48	3266.27	1252.29	2564.38	1008.18	0	1910.49	0	44.5269	45.5565	29.8429	24.0449	18.495	33.6222	2.45572	7.78341	19.3056
bin18	118013	35278.2	29221.2	246296	19411.7	163808	44672.5	73626	152971	692.493	187.677	157.254	766.313	84.4474	712.726	24.4011	70.3131	342.976
bin19	3373.26	5188.16	10366.4	59436.6	6698.16	4147.1	1623.37	54602.8	29572.9	47.2175	47.6849	69.2612	208.574	37.9172	38.4863	2.48009	50.866	76.4273
bin20	27.8341	3187.28	15839.2	4534.2	0	513.919	0	36980.9	0	0.296729	15.0593	74.5245	13.9643	0.0698237	2.20458	0.45557	27.5734	0.473097
bin21	75.7115	75.8118	9230.88	1080.3	0	116.656	0	4096.57	0	0.730669	0.566726	44.7513	3.8753	0.12664	0.726849	0.385675	3.23332	0.572378
bin22	1278.76	6902.98	650.893	0	316.229	551.633	0	0	0	10.3873	111.549	6.93904	4.00241	2.33614	6.96937	1.15874	3.72956	2.89455
bin23	211.899	1911.58	1056.46	1093.93	45.7602	0	0	0	5732.16	1.533	10.1464	5.83702	4.39092	0.304716	0.603023	0.465348	0.178838	20.6651
bin24	1003.89	13103.7	4376.67	501.3	14741.7	59.7493	0	1819.36	0	4.73037	48.1931	17.1446	2.31136	47.8802	0.784335	0.333283	1.26728	0.561212
bin25	36731.6	39305	22276.6	2054.4	11886.2	2065.22	397.304	704.588	64.418	209.801	184.104	105.112	6.87157	44.2469	8.58062	0.822196	0.718992	1.42491
bin26	4213.8	5479.26	2643.63	297.983	3636.09	210.069	0	0	0	36.8761	39.5643	21.7463	1.83771	23.0378	1.75764	0.592383	0.299777	0.769549
bin27	88740.4	109395	88792	3481.62	37839.6	4852.43	1123.48	1235.51	174.327	519.904	527.62	427.969	11.3611	145.763	20.7595	1.17317	1.25648	1.22789
bin28	6717.96	11561.1	6442.17	772.474	4693.41	312.017	0	0	0	97.6876	113.118	76.2953	5.5015	63.3682	3.87806	0.713449	0.615369	1.26206
bin29	41203.5	72477.2	38094.8	5017	42811.1	2715.37	595.118	763.901	85.2102	292.474	398.163	223.001	17.9029	199.996	13.7878	1.01535	1.10649	1.75876
bin30	171471	119944	141000	9114.33	126350	5341.76	1942.71	7638.15	544.645	1007.61	578.767	684.805	29.4698	488.707	24.0629	1.32951	6.94982	1.52001
bin31	6077.31	7441.87	7617.81	863.775	37670.2	1271.6	0	766.61	0	39.4445	38.9196	40.6906	3.15151	144.478	6.57204	0.413514	0.821674	0.463406
bin32	1598.5	4952.8	1670.41	165.286	4165.04	790.953	0	0	0	10.3078	24.1017	8.83306	1.012	16.5202	4.23543	0.426262	0.289219	0.896089
bin33	24789.3	29189.6	44865.5	8817.69	80062.2	2262.65	828.035	25348.1	687.783	160.492	147.74	222.969	27.6871	306.185	10.9949	0.897213	20.8676	2.71725
bin34	56266.5	39913.5	39867.7	3375.02	29436.4	2239.02	641.445	1974.71	135.466	336.132	196.187	198.597	11.1701	118.652	10.0903	0.72988	1.91318	0.687265
bin35	35175.3	38042.9	89718	11331.2	106990	2274.08	687.427	7100.98	249.076	225.721	198.524	459.259	37.6212	449.301	11.7856	0.768917	6.48284	0.761625
bin36	38882.3	37452.7	36369.5	2951.7	48108.3	2742.41	666.101	2310.6	127.753	237.186	188.091	202.208	11.8857	209.82	16.3904	0.719041	2.53282	0.700199
bin37	146.77	327.217	866.851	614.025	0	604.423	0	118641	0	2.3035	2.84797	6.55159	5.55297	2.78885	4.52783	13.5235	95.9651	3.46869
bin38	1072.57	548.179	2668.21	39080.5	4255.32	491.235	2140.52	4975.48	12856.2	7.71271	3.59816	14.5004	124.118	17.6747	3.93639	7.47176	9.63283	33.1988

## Sheet: Table S8
Table S8. Presence and absence of the genes associated with element cycling (e.g., C, N, S, and O).
Category	Carbon fixation						Fermentation						C1 metabolism					Methane metabolism			Nitrogen cycling									Sulfur cycling						Hydrogenases
Gene.abbreviation	prkB/rbcL/rbcS	mcr/K14469	K14466/K18861	K18861/4hbl	cdhCDE/acsB	aclAB	porA	adh	ldh	acdA/ack/pta	acs	pflD	mxaF/mdh	mauAB	fdhA/fghA/frmA/fae	fdoGH	coxSML	pmoABC	mmoBD	mcrABC	amoABC	nifDKH	nxrAB	napAB/narGH	nrfADH/nirBD	nirKS	norBC	nosDZ	hzoA/hzsA	fccB/sqr	dsrABD	sdo/sor	soxBCY	aprA/sat	phsA	fefe-group-a13	fefe-group-a2	fefe-group-a4	fefe-group-b	fefe-group-c1	fefe-group-c2	fefe-group-c3	fe	nife-group-1	nife-group-2ade	nife-group-2bc	nife-group-3abd	nife-group-3c	nife-group-4a-g
bin01	Absent	Absent	Absent	Absent	Absent	Absent	Absent	Absent	Absent	Present	Present	Absent	Absent	Present	Present	Present	Absent	Absent	Absent	Absent	Absent	Absent	Absent	Absent	Present	Absent	Absent	Absent	Absent	Absent	Absent	Present	Absent	Absent	Absent	Absent	Absent	Absent	Absent	Absent	Absent	Absent	Absent	Absent	Absent	Absent	Absent	Absent	Absent
bin02	Present	Absent	Absent	Absent	Absent	Absent	Absent	Absent	Absent	Present	Present	Absent	Absent	Absent	Present	Present	Present	Absent	Absent	Absent	Absent	Absent	Absent	Absent	Present	Absent	Absent	Absent	Absent	Absent	Absent	Present	Present	Absent	Absent	Absent	Absent	Absent	Absent	Absent	Absent	Absent	Absent	Present	Absent	Present	Absent	Absent	Absent
bin03	Absent	Absent	Absent	Absent	Absent	Absent	Absent	Absent	Absent	Absent	Present	Absent	Present	Absent	Present	Present	Absent	Absent	Absent	Absent	Absent	Absent	Absent	Absent	Present	Absent	Absent	Absent	Absent	Absent	Absent	Present	Present	Absent	Absent	Absent	Absent	Absent	Absent	Absent	Absent	Absent	Absent	Absent	Absent	Absent	Absent	Absent	Absent
bin04	Absent	Absent	Absent	Absent	Absent	Absent	Absent	Absent	Absent	Absent	Present	Absent	Absent	Absent	Absent	Present	Present	Absent	Absent	Absent	Absent	Absent	Absent	Present	Absent	Absent	Absent	Absent	Absent	Absent	Absent	Present	Present	Absent	Absent	Absent	Absent	Absent	Absent	Absent	Absent	Absent	Absent	Absent	Absent	Absent	Absent	Absent	Absent
bin05	Present	Absent	Absent	Absent	Absent	Absent	Absent	Absent	Absent	Present	Present	Absent	Absent	Absent	Absent	Absent	Absent	Absent	Present	Absent	Absent	Absent	Absent	Present	Present	Absent	Absent	Absent	Absent	Absent	Present	Absent	Absent	Absent	Absent	Absent	Absent	Absent	Absent	Absent	Absent	Absent	Absent	Absent	Absent	Present	Absent	Absent	Absent
bin06	Absent	Absent	Absent	Absent	Absent	Absent	Absent	Present	Absent	Present	Present	Absent	Absent	Absent	Present	Present	Absent	Absent	Absent	Absent	Absent	Absent	Absent	Absent	Present	Absent	Absent	Absent	Absent	Absent	Absent	Present	Absent	Absent	Absent	Absent	Absent	Absent	Absent	Absent	Absent	Absent	Absent	Absent	Absent	Absent	Absent	Absent	Absent
bin07	Absent	Absent	Absent	Absent	Absent	Absent	Absent	Absent	Absent	Present	Present	Absent	Present	Absent	Present	Present	Absent	Absent	Absent	Absent	Absent	Absent	Absent	Absent	Present	Absent	Absent	Absent	Absent	Absent	Absent	Absent	Absent	Absent	Absent	Absent	Absent	Absent	Absent	Absent	Absent	Absent	Absent	Present	Absent	Present	Absent	Absent	Absent
bin08	Absent	Absent	Absent	Absent	Absent	Absent	Absent	Absent	Absent	Present	Present	Absent	Present	Absent	Present	Present	Absent	Absent	Present	Absent	Absent	Absent	Absent	Present	Present	Absent	Absent	Absent	Absent	Absent	Absent	Present	Absent	Absent	Absent	Absent	Absent	Absent	Absent	Absent	Absent	Absent	Absent	Absent	Absent	Absent	Absent	Absent	Absent
bin09	Absent	Absent	Absent	Absent	Absent	Absent	Absent	Absent	Absent	Present	Present	Absent	Absent	Absent	Present	Absent	Absent	Absent	Absent	Absent	Absent	Absent	Absent	Absent	Present	Absent	Absent	Absent	Absent	Absent	Absent	Absent	Absent	Absent	Absent	Absent	Absent	Absent	Absent	Absent	Absent	Absent	Absent	Absent	Absent	Absent	Absent	Absent	Absent
bin10	Absent	Absent	Absent	Absent	Absent	Absent	Present	Absent	Absent	Present	Absent	Present	Absent	Absent	Absent	Present	Absent	Absent	Absent	Absent	Absent	Absent	Absent	Absent	Present	Absent	Absent	Absent	Absent	Absent	Absent	Absent	Absent	Absent	Present	Present	Absent	Absent	Present	Present	Absent	Present	Absent	Absent	Absent	Absent	Absent	Absent	Absent
bin11	Absent	Absent	Absent	Absent	Absent	Absent	Absent	Absent	Absent	Present	Present	Absent	Absent	Absent	Absent	Absent	Absent	Absent	Absent	Absent	Absent	Absent	Absent	Present	Absent	Present	Present	Present	Absent	Absent	Absent	Present	Absent	Absent	Absent	Absent	Absent	Absent	Absent	Absent	Absent	Absent	Absent	Absent	Absent	Absent	Absent	Absent	Absent
bin12	Absent	Absent	Absent	Absent	Absent	Absent	Absent	Absent	Absent	Present	Present	Absent	Absent	Absent	Absent	Absent	Absent	Absent	Absent	Absent	Absent	Absent	Absent	Absent	Present	Present	Present	Present	Absent	Absent	Absent	Absent	Absent	Absent	Absent	Absent	Absent	Absent	Absent	Absent	Absent	Absent	Absent	Absent	Absent	Absent	Absent	Absent	Absent
bin13	Absent	Absent	Absent	Absent	Absent	Absent	Absent	Absent	Present	Present	Absent	Absent	Absent	Absent	Absent	Absent	Absent	Absent	Absent	Absent	Absent	Absent	Absent	Absent	Absent	Absent	Absent	Absent	Absent	Absent	Absent	Present	Absent	Absent	Absent	Absent	Absent	Absent	Absent	Absent	Absent	Absent	Absent	Absent	Absent	Absent	Absent	Absent	Absent
bin14	Absent	Absent	Absent	Absent	Absent	Absent	Present	Absent	Absent	Present	Present	Absent	Absent	Absent	Absent	Absent	Present	Absent	Absent	Absent	Absent	Absent	Present	Absent	Absent	Absent	Absent	Present	Absent	Absent	Absent	Present	Absent	Absent	Present	Absent	Absent	Absent	Absent	Absent	Absent	Absent	Absent	Absent	Absent	Absent	Present	Present	Absent
bin15	Absent	Absent	Absent	Absent	Absent	Absent	Absent	Absent	Present	Absent	Present	Absent	Absent	Absent	Absent	Absent	Absent	Absent	Absent	Absent	Absent	Absent	Absent	Absent	Absent	Absent	Absent	Absent	Absent	Absent	Absent	Absent	Absent	Absent	Absent	Absent	Absent	Absent	Absent	Absent	Absent	Absent	Absent	Absent	Absent	Absent	Absent	Absent	Absent
bin16	Absent	Absent	Absent	Absent	Absent	Absent	Present	Absent	Absent	Absent	Present	Absent	Absent	Absent	Present	Present	Present	Absent	Absent	Absent	Absent	Absent	Absent	Absent	Absent	Absent	Absent	Absent	Absent	Present	Absent	Absent	Absent	Absent	Present	Absent	Absent	Absent	Absent	Absent	Absent	Absent	Absent	Absent	Absent	Absent	Absent	Absent	Absent
bin17	Absent	Absent	Absent	Absent	Absent	Absent	Absent	Absent	Absent	Present	Present	Absent	Absent	Absent	Absent	Present	Present	Absent	Absent	Absent	Absent	Absent	Absent	Present	Present	Absent	Absent	Absent	Absent	Present	Absent	Absent	Absent	Absent	Present	Absent	Absent	Absent	Absent	Absent	Absent	Absent	Absent	Present	Absent	Absent	Absent	Absent	Absent
bin18	Absent	Absent	Absent	Absent	Absent	Absent	Present	Absent	Present	Present	Present	Absent	Absent	Absent	Absent	Absent	Absent	Absent	Absent	Absent	Absent	Absent	Absent	Absent	Present	Absent	Absent	Absent	Absent	Absent	Absent	Absent	Absent	Absent	Present	Absent	Absent	Absent	Absent	Absent	Absent	Absent	Absent	Absent	Absent	Absent	Absent	Absent	Absent
bin19	Absent	Absent	Absent	Absent	Absent	Absent	Present	Absent	Present	Present	Present	Absent	Absent	Absent	Absent	Absent	Absent	Absent	Absent	Absent	Absent	Absent	Absent	Present	Present	Absent	Absent	Absent	Absent	Absent	Absent	Absent	Absent	Absent	Present	Absent	Absent	Absent	Absent	Absent	Absent	Absent	Absent	Absent	Absent	Absent	Present	Absent	Absent
bin20	Absent	Absent	Absent	Absent	Absent	Absent	Absent	Absent	Present	Present	Absent	Present	Absent	Absent	Absent	Present	Absent	Absent	Absent	Absent	Absent	Absent	Absent	Absent	Absent	Absent	Absent	Absent	Absent	Absent	Absent	Absent	Absent	Absent	Absent	Absent	Absent	Absent	Absent	Absent	Absent	Absent	Absent	Absent	Absent	Absent	Absent	Absent	Absent
bin21	Absent	Absent	Absent	Absent	Absent	Absent	Absent	Absent	Present	Present	Absent	Present	Absent	Absent	Absent	Absent	Absent	Absent	Absent	Absent	Absent	Absent	Absent	Absent	Absent	Absent	Absent	Absent	Absent	Absent	Absent	Absent	Absent	Absent	Absent	Absent	Absent	Absent	Absent	Absent	Absent	Absent	Absent	Absent	Absent	Absent	Absent	Absent	Absent
bin22	Absent	Absent	Absent	Absent	Present	Absent	Absent	Absent	Absent	Absent	Absent	Absent	Absent	Absent	Absent	Present	Present	Absent	Absent	Absent	Absent	Absent	Absent	Absent	Present	Absent	Absent	Absent	Absent	Absent	Absent	Present	Absent	Absent	Absent	Absent	Absent	Absent	Absent	Absent	Absent	Present	Absent	Absent	Absent	Absent	Absent	Absent	Absent
bin23	Absent	Absent	Absent	Absent	Absent	Absent	Present	Absent	Absent	Present	Absent	Absent	Absent	Absent	Absent	Absent	Absent	Absent	Absent	Absent	Absent	Absent	Absent	Absent	Absent	Absent	Absent	Absent	Absent	Absent	Absent	Absent	Absent	Absent	Absent	Present	Absent	Absent	Absent	Present	Absent	Present	Absent	Absent	Absent	Absent	Absent	Absent	Absent
bin24	Absent	Absent	Absent	Absent	Present	Absent	Present	Absent	Absent	Absent	Present	Absent	Absent	Absent	Absent	Absent	Absent	Absent	Absent	Absent	Absent	Absent	Absent	Absent	Absent	Absent	Absent	Absent	Absent	Absent	Present	Present	Absent	Present	Present	Absent	Absent	Absent	Absent	Absent	Absent	Absent	Absent	Absent	Absent	Absent	Absent	Absent	Absent
bin25	Absent	Absent	Absent	Absent	Absent	Absent	Absent	Absent	Present	Absent	Absent	Absent	Absent	Absent	Absent	Absent	Absent	Absent	Absent	Absent	Absent	Absent	Absent	Absent	Absent	Absent	Absent	Absent	Absent	Absent	Absent	Absent	Absent	Absent	Absent	Absent	Absent	Absent	Absent	Absent	Absent	Absent	Absent	Absent	Absent	Absent	Absent	Absent	Absent
bin26	Absent	Absent	Absent	Absent	Absent	Absent	Absent	Absent	Absent	Absent	Absent	Absent	Absent	Absent	Absent	Absent	Absent	Absent	Absent	Absent	Absent	Absent	Absent	Absent	Absent	Absent	Absent	Absent	Absent	Absent	Absent	Absent	Absent	Absent	Absent	Absent	Absent	Absent	Absent	Absent	Absent	Absent	Absent	Absent	Absent	Absent	Absent	Absent	Absent
bin27	Absent	Absent	Absent	Absent	Absent	Absent	Absent	Absent	Absent	Absent	Absent	Absent	Absent	Absent	Absent	Absent	Absent	Absent	Absent	Absent	Absent	Absent	Absent	Absent	Absent	Absent	Absent	Absent	Absent	Absent	Absent	Absent	Absent	Absent	Absent	Absent	Absent	Absent	Absent	Absent	Absent	Absent	Absent	Absent	Absent	Absent	Absent	Absent	Absent
bin28	Absent	Absent	Absent	Absent	Absent	Absent	Absent	Absent	Absent	Absent	Absent	Absent	Absent	Absent	Absent	Absent	Absent	Absent	Absent	Absent	Absent	Absent	Absent	Absent	Absent	Absent	Absent	Absent	Absent	Absent	Absent	Absent	Absent	Absent	Absent	Absent	Absent	Absent	Absent	Absent	Absent	Absent	Absent	Absent	Absent	Absent	Absent	Absent	Absent
bin29	Absent	Absent	Absent	Absent	Absent	Absent	Absent	Absent	Absent	Absent	Absent	Absent	Absent	Absent	Absent	Absent	Absent	Absent	Absent	Absent	Absent	Absent	Absent	Absent	Absent	Absent	Absent	Absent	Absent	Absent	Absent	Absent	Absent	Absent	Absent	Absent	Absent	Absent	Absent	Absent	Absent	Absent	Absent	Absent	Absent	Absent	Absent	Absent	Absent
bin30	Absent	Absent	Absent	Absent	Absent	Absent	Absent	Absent	Present	Absent	Absent	Absent	Absent	Absent	Absent	Absent	Absent	Absent	Absent	Absent	Absent	Absent	Absent	Absent	Absent	Absent	Absent	Absent	Absent	Absent	Absent	Absent	Absent	Absent	Absent	Absent	Absent	Absent	Absent	Absent	Absent	Absent	Absent	Absent	Absent	Absent	Absent	Absent	Absent
bin31	Absent	Absent	Absent	Absent	Absent	Absent	Absent	Absent	Absent	Absent	Absent	Absent	Absent	Absent	Absent	Absent	Absent	Absent	Absent	Absent	Absent	Absent	Absent	Absent	Absent	Absent	Absent	Absent	Absent	Absent	Absent	Absent	Absent	Absent	Absent	Absent	Absent	Absent	Absent	Absent	Absent	Absent	Absent	Absent	Absent	Absent	Absent	Absent	Absent
bin32	Absent	Absent	Absent	Absent	Absent	Absent	Absent	Absent	Absent	Absent	Absent	Absent	Absent	Absent	Absent	Absent	Absent	Absent	Absent	Absent	Absent	Absent	Absent	Absent	Absent	Absent	Absent	Absent	Absent	Absent	Absent	Absent	Absent	Absent	Absent	Absent	Absent	Absent	Absent	Absent	Absent	Absent	Absent	Absent	Absent	Absent	Absent	Absent	Absent
bin33	Absent	Absent	Absent	Absent	Absent	Absent	Absent	Absent	Present	Absent	Absent	Absent	Absent	Absent	Absent	Absent	Absent	Absent	Absent	Absent	Absent	Absent	Absent	Absent	Absent	Absent	Absent	Absent	Absent	Absent	Absent	Absent	Absent	Absent	Absent	Absent	Absent	Absent	Absent	Absent	Absent	Absent	Absent	Absent	Absent	Absent	Absent	Absent	Absent
bin34	Absent	Absent	Absent	Absent	Absent	Absent	Absent	Absent	Present	Absent	Absent	Absent	Absent	Absent	Absent	Absent	Absent	Absent	Absent	Absent	Absent	Absent	Absent	Absent	Absent	Absent	Absent	Absent	Absent	Absent	Absent	Absent	Absent	Absent	Absent	Absent	Absent	Absent	Absent	Absent	Absent	Absent	Absent	Absent	Absent	Absent	Absent	Absent	Absent
bin35	Absent	Absent	Absent	Absent	Absent	Absent	Absent	Absent	Present	Absent	Absent	Absent	Absent	Absent	Absent	Absent	Absent	Absent	Absent	Absent	Absent	Absent	Absent	Absent	Absent	Absent	Absent	Absent	Absent	Absent	Absent	Absent	Absent	Absent	Absent	Absent	Absent	Absent	Absent	Absent	Absent	Absent	Absent	Absent	Absent	Absent	Absent	Absent	Absent
bin36	Absent	Absent	Absent	Absent	Absent	Absent	Absent	Absent	Absent	Absent	Absent	Absent	Absent	Absent	Absent	Absent	Absent	Absent	Absent	Absent	Absent	Absent	Absent	Absent	Absent	Absent	Absent	Absent	Absent	Absent	Absent	Absent	Absent	Absent	Absent	Absent	Absent	Absent	Absent	Absent	Absent	Absent	Absent	Absent	Absent	Absent	Absent	Absent	Absent
bin37	Absent	Absent	Absent	Absent	Absent	Absent	Absent	Absent	Absent	Present	Present	Absent	Absent	Absent	Present	Present	Present	Absent	Absent	Absent	Absent	Absent	Absent	Present	Absent	Absent	Absent	Absent	Absent	Absent	Absent	Present	Absent	Present	Absent	Absent	Absent	Absent	Absent	Absent	Absent	Absent	Absent	Absent	Absent	Absent	Absent	Absent	Absent
bin38	Absent	Absent	Absent	Absent	Absent	Absent	Absent	Absent	Absent	Present	Present	Absent	Absent	Absent	Present	Present	Present	Absent	Absent	Absent	Absent	Absent	Absent	Absent	Absent	Absent	Absent	Absent	Absent	Absent	Absent	Present	Absent	Present	Absent	Absent	Absent	Absent	Absent	Absent	Absent	Absent	Absent	Absent	Absent	Absent	Absent	Absent	Absent
[truncated: 5 more columns]

## Sheet: Table S9
Table S9. The index of replication (iRep) values for the MAGs reconstructed in the metagenomes.
MAG	iRep	Classification
bin01	Na	d__Bacteria;p__Pseudomonadota;c__Gammaproteobacteria;o__Burkholderiales;f__Burkholderiaceae;g__Burkholderia;s__Burkholderia contaminans
bin02	Na	d__Bacteria;p__Pseudomonadota;c__Gammaproteobacteria;o__Burkholderiales;f__Burkholderiaceae;g__Hydrogenophaga;s__Hydrogenophaga sp026125825
bin03	Na	d__Bacteria;p__Pseudomonadota;c__Gammaproteobacteria;o__Burkholderiales;f__Burkholderiaceae;g__Limnobacter;s__Limnobacter sp002954425
bin04	1.55942	d__Bacteria;p__Pseudomonadota;c__Gammaproteobacteria;o__Burkholderiales;f__Burkholderiaceae;g__Calidifontimicrobium;s__
bin05	1.72786	d__Bacteria;p__Pseudomonadota;c__Gammaproteobacteria;o__Burkholderiales;f__Burkholderiaceae;g__Serpentinimonas;s__Serpentinimonas maccroryi
bin06	Na	d__Bacteria;p__Pseudomonadota;c__Gammaproteobacteria;o__Pseudomonadales;f__Halomonadaceae;g__Vreelandella;s__Vreelandella stevensii
bin07	Na	d__Bacteria;p__Pseudomonadota;c__Gammaproteobacteria;o__Pseudomonadales;f__Pseudomonadaceae;g__Pseudomonas_E;s__
bin08	Na	d__Bacteria;p__Pseudomonadota;c__Gammaproteobacteria;o__Pseudomonadales;f__Pseudomonadaceae;g__Pseudomonas_E;s__Pseudomonas_E alloputida
bin09	1.41637	d__Bacteria;p__Actinomycetota;c__Actinomycetes;o__Mycobacteriales;f__Mycobacteriaceae;g__Mycobacterium;s__Mycobacterium abscessus
bin10	Na	d__Bacteria;p__Bacteroidota;c__Bacteroidia;o__Bacteroidales;f__UBA7960;g__UBA7960;s__
bin11	1.43877	d__Bacteria;p__Bacteroidota;c__Bacteroidia;o__Chitinophagales;f__Chitinophagaceae;g__Ferruginibacter;s__Ferruginibacter sp001898465
bin12	Na	d__Bacteria;p__Bacteroidota;c__Bacteroidia;o__Cytophagales;f__Cyclobacteriaceae;g__Mongoliitalea;s__
bin13	Na	d__Bacteria;p__Bacteroidota;c__Bacteroidia;o__Cytophagales;f__Cyclobacteriaceae;g__Nitritalea;s__Nitritalea halalkaliphila
bin14	1.15713	d__Bacteria;p__CSP1-3;c__CSP1-3;o__CSP1-3;f__;g__;s__
bin15	Na	d__Bacteria;p__Deinococcota;c__Deinococci;o__;f__;g__;s__
bin16	1.1613	d__Bacteria;p__Deinococcota;c__Deinococci;o__Deinococcales;f__Thermaceae;g__Meiothermus;s__
bin17	Na	d__Bacteria;p__Deinococcota;c__Deinococci;o__Deinococcales;f__Thermaceae;g__Meiothermus;s__
bin18	1.14642	d__Bacteria;p__Deinococcota;c__Deinococci;o__Deinococcales;f__Trueperaceae;g__JAGXSJ01;s__
bin19	1.33603	d__Bacteria;p__Deinococcota;c__Deinococci;o__Deinococcales;f__Trueperaceae;g__JAGXSJ01;s__
bin20	1.6091	d__Bacteria;p__Bacillota;c__Bacilli;o__Lactobacillales;f__Enterococcaceae;g__Enterococcus;s__Enterococcus faecalis
bin21	Na	d__Bacteria;p__Bacillota;c__Bacilli;o__Lactobacillales;f__Streptococcaceae;g__Streptococcus;s__Streptococcus agalactiae
bin22	Na	d__Bacteria;p__Bacillota_E;c__UBA8153;o__UBA8153;f__UBA8153;g__UBA8153;s__
bin23	Na	d__Bacteria;p__Bacillota_H;c__UBA994;o__UBA994;f__UBA994;g__UBA994;s__
bin24	1.49747	d__Bacteria;p__Nitrospirota;c__Thermodesulfovibrionia;o__Thermodesulfovibrionales;f__Dissulfurispiraceae;g__UBA665;s__
bin25	1.40498	d__Bacteria;p__Patescibacteria;c__Paceibacteria;o__Paceibacterales;f__;g__;s__
bin26	Na	d__Bacteria;p__Patescibacteria;c__Paceibacteria;o__Paceibacterales;f__RBG-13-42-11;g__JAHXGL01;s__
bin27	1.66132	d__Bacteria;p__Patescibacteria;c__Paceibacteria;o__Paceibacterales;f__RBG-13-42-11;g__JAHXGL01;s__
bin28	1.65497	d__Bacteria;p__Patescibacteria;c__Paceibacteria;o__Paceibacterales;f__RBG-13-42-11;g__JAHXGL01;s__
bin29	1.57082	d__Bacteria;p__Patescibacteria;c__Paceibacteria;o__Paceibacterales;f__RBG-13-42-11;g__JAHXGL01;s__
bin30	Na	d__Bacteria;p__Patescibacteria;c__Paceibacteria;o__UBA6257;f__;g__;s__
bin31	1.41743	d__Bacteria;p__Patescibacteria;c__Paceibacteria;o__UBA6257;f__;g__;s__
bin32	1.32234	d__Bacteria;p__Patescibacteria;c__Paceibacteria;o__UBA6257;f__;g__;s__
bin33	1.24789	d__Bacteria;p__Patescibacteria;c__Paceibacteria;o__UBA6257;f__;g__;s__
bin34	1.55497	d__Bacteria;p__Patescibacteria;c__Paceibacteria;o__UBA6257;f__;g__;s__
bin35	Na	d__Bacteria;p__Patescibacteria;c__Paceibacteria;o__UBA9973;f__GCA-2401445;g__;s__
bin36	1.25206	d__Bacteria;p__Patescibacteria;c__Paceibacteria;o__UBA9973;f__GCA-2401445;g__;s__
bin37	Na	d__Bacteria;p__Pseudomonadota;c__Alphaproteobacteria;o__Rhodobacterales;f__Rhodobacteraceae;g__Pararhodobacter;s__
bin38	1.64458	d__Bacteria;p__Pseudomonadota;c__Alphaproteobacteria;o__Rhodobacterales;f__Rhodobacteraceae;g__Pararhodobacter;s__

[truncated: 4 more sheets: Table S10, Table S11, Table S12, Table S13]
